# Supplementary material for: Comparative analysis of butternut (Juglans cinerea) and Japanese walnut (Juglans ailantifolia) chloroplast genomes
Source: BMC Plant Biol. 2025 Dec 8;26:68. doi: 10.1186/s12870-025-07678-1 (PMC12797841; doi:10.1186/s12870-025-07678-1)
Supplement: Supplementary file 1 — Supplementary Material 1. [file 12870_2025_7678_MOESM1_ESM.xlsx]

## Sheet: Sheet1
Supplementary Table1. Comparison of chloroplast genome gene content among Juglans ailantifolia (Japanese walnut), J. cinerea (butternut), and J. nigra (black walnut). Each gene name is listed once per species, with copy number indicated at left. Genes marked “Deleted” are absent in the corresponding chloroplast genome. The table highlights conserved, duplicated, and lost loci across the three Jug…
Japanese walnut	Butternut	Black walnut	Copy
rps12	rps12	rps12	2
trnH-GUG	trnH-GUG	trnH-GUG	2
psbA	psbA	psbA	2
trnK-UUU	trnK-UUU	trnK-UUU	2
matK	matK	matK	2
rps16	rps16	rps16	2
trnQ-UUG	trnQ-UUG	trnQ-UUG	2
psbK	psbK	psbK	2
psbI	psbI	psbI	2
trnS-GCU	trnS-GCU	trnS-GCU	4
trnR-UCU	trnR-UCU	trnR-UCU	2
atpA	atpA	atpA	2
atpF	atpF	atpF	2
atpH	atpH	atpH	2
atpI	atpI	atpI	2
rps2	rps2	rps2	2
rpoC2	rpoC2	rpoC2	2
rpoC1	rpoC1	rpoC1	2
rpoB	rpoB	rpoB	2
trnC-GCA	trnC-GCA	trnC-GCA	2
petN	petN	petN	2
psbM	psbM	psbM	2
trnD-GUC	trnD-GUC	trnD-GUC	2
trnY-GUA	trnY-GUA	trnY-GUA	2
trnE-UUC	trnE-UUC	trnE-UUC	2
trnT-GGU	trnT-GGU	trnT-GGU	2
trnM-CAU	Deleted	Deleted	2
psbD	psbD	psbD	2
psbC	psbC	psbC	2
trnS-UGA	trnS-UGA	trnS-UGA	2
lhbA	lhbA	lhbA	2
trnG-UCC	trnG-UCC	trnG-UCC	2
trnfM-CAU	trnfM-CAU	trnfM-CAU	2
rps14	rps14	rps14	2
psaB	psaB	psaB	2
psaA	psaA	psaA	2
ycf3	ycf3	ycf3	2
trnS-GGA	trnS-GGA	trnS-GGA	2
rps4	rps4	rps4	2
trnT-UGU	trnT-UGU	trnT-UGU	2
trnL-UAA	trnL-UAA	trnL-UAA	2
trnF-GAA	trnF-GAA	trnF-GAA	2
ndhJ	ndhJ	ndhJ	2
ndhK	ndhK	ndhK	2
ndhC	ndhC	ndhC	2
trnV-UAC	trnV-UAC	trnV-UAC	2
trnM-CAU	trnM-CAU	trnM-CAU	2
trnT-GGU	Deleted	Deleted	2
atpE	atpE	atpE	2
atpB	atpB	atpB	2
rbcL	rbcL	rbcL	2
accD	accD	accD	2
psaI	psaI	psaI	2
ycf4	ycf4	ycf4	2
cemA	cemA	cemA	2
petA	petA	petA	2
psbJ	psbJ	psbJ	2
psbL	psbL	psbL	2
psbF	psbF	psbF	2
psbE	psbE	psbE	2
petL	petL	petL	2
petG	petG	petG	2
trnW-CCA	trnW-CCA	trnW-CCA	2
trnP-UGG	trnP-UGG	trnP-UGG	2
trnP-GGG	Deleted	Deleted	2
psaJ	psaJ	psaJ	2
rpl33	rpl33	rpl33	2
rps18	rps18	rps18	2
rpl20	rpl20	rpl20	2
rps12	rps12	rps12	2
clpP	clpP	clpP	2
psi	psbB	psbB	2
psbT	psbT	psbT	2
psbN	psbN	psbN	2
psbH	psbH	psbH	2
petB	petB	petB	2
petD	petD	petD	2
rpoA	rpoA	rpoA	2
rps11	rps11	rps11	2
rpl36	rpl36	rpl36	2
infA	Deleted	Deleted	2
rps8	rps8	rps8	2
rpl14	rpl14	rpl14	2
rpl16	rpl16	rpl16	2
rps3	rps3	rps3	2
rpl22	rpl22	rpl22	2
rps19	rps19	rps19	2
rpl2	rpl2	rpl2	2
rpl23	rpl23	rpl23	2
trnI-CAU	trnI-CAU	trnI-CAU	2
ycf2	ycf2	ycf2	2
ycf15	Deleted	Deleted	2
trnL-CAA	trnL-CAA	trnL-CAA	2
ndhB	ndhB	ndhB	2
rps7	rps7	rps7	2
rps12	Deleted	Deleted	2
trnV-GAC	trnV-GAC	trnV-GAC	2
trnI-GAU	trnI-GAU	trnI-GAU	2
trnA-UGC	trnA-UGC	trnA-UGC	2
trnR-ACG	rrn16	rrn16	2
trnN-GUU	trnN-GUU	trnN-GUU	2
ycf1	Deleted	Deleted	2
ndhF	ndhF	ndhF	2
rpl32	rpl32	rpl32	2
trnL-UAG	trnL-UAG	trnL-UAG	2
ccsA	ccsA	ccsA	2
ndhD	ndhD	ndhD	2
psaC	psaC	psaC	2
ndhE	ndhE	ndhE	2
ndhG	ndhG	ndhG	2
ndhI	ndhI	ndhI	2
ndhA	ndhA	ndhA	2
ndhH	ndhH	ndhH	2
rps15	rps15	rps15	2
ycf1	ycf1	ycf1	2
trnN-GUU	trnN-GUU	trnN-GUU	2
trnR-ACG	trnR-ACG	trnR-ACG	2
trnA-UGC	trnA-UGC	trnA-UGC	2
trnI-GAU	trnI-GAU	trnI-GAU	2
trnV-GAC	trnV-GAC	trnV-GAC	2
rps7	rps7	rps7	2
ndhB	ndhB	ndhB	2
trnL-CAA	trnL-CAA	trnL-CAA	2
ycf15	Deleted	Deleted	2
ycf2	ycf2	ycf2	2
trnI-CAU	trnI-CAU	trnI-CAU	2
rpl23	rpl23	rpl23	2
rpl2	rpl2		2
rrn5	rrn5	rrn5	4
rrn4.5	rrn4.5	rrn4.5	4
rrn23	rrn23	rrn23	4
rrn16	rrn16	rrn16	2
