# Supplementary material for: Comparative analysis of butternut (Juglans cinerea) and Japanese walnut (Juglans ailantifolia) chloroplast genomes
Source: BMC Plant Biol. 2025 Dec 8;26:68. doi: 10.1186/s12870-025-07678-1 (PMC12797841; doi:10.1186/s12870-025-07678-1)
Supplement: Supplementary file 2 — Supplementary Material 2. [file 12870_2025_7678_MOESM2_ESM.csv]

Supplementary Table 2. SNP variation in Juglans cinerea (butternut) and J. ailantifolia (Japanese walnut). This table summarizes genome-wide single-nucleotide polymorphisms (SNPs) detected across both species
alleles	pos	strand	assembly#	center	protLSID	assayLSID	panelLSID	QCcode	Jci-1445	Jci-1401	Jci-1288	Jci-1378	Jci-1426	Jci-1351	Cinerea	jci1	jci2	Jci-1463	jci3	jci4	Jai-Japan19	Ailantifolia	Jai-GQG24	jai1	jai2	jai3
A/G	825	+	NA	NA	NA	NA	NA	NA	A	A	A	A	A	A	A	A	A	A	A	A	G	G	G	G	G	G
T/-	1552	+	NA	NA	NA	NA	NA	NA	T	T	T	T	T	T	T	T	T	T	T	T	-	-	-	-	-	-
A/T/W	1575	+	NA	NA	NA	NA	NA	NA	T	T	T	T	T	T	W	T	T	T	T	T	A	A	A	A	A	A
A/C/M	1576	+	NA	NA	NA	NA	NA	NA	C	C	C	M	C	C	A	C	A	A	C	C	A	A	A	A	A	A
A/G	1708	+	NA	NA	NA	NA	NA	NA	A	A	A	A	G	G	A	A	A	A	A	A	A	A	A	A	A	A
A/G	1794	+	NA	NA	NA	NA	NA	NA	A	A	A	A	A	A	A	A	A	A	A	A	G	G	G	G	G	G
A/G	1851	+	NA	NA	NA	NA	NA	NA	A	A	A	A	A	A	A	A	A	A	A	A	G	G	G	G	G	G
A/G	1883	+	NA	NA	NA	NA	NA	NA	G	G	G	G	G	G	G	G	G	G	G	G	A	A	A	A	A	A
C/T/Y	1988	+	NA	NA	NA	NA	NA	NA	T	T	T	Y	T	T	C	Y	C	C	T	T	C	C	C	C	C	C
C/T	2069	+	NA	NA	NA	NA	NA	NA	T	T	T	T	T	T	T	T	T	T	T	T	C	C	C	C	C	C
G/R	2122	+	NA	NA	NA	NA	NA	NA	G	G	G	G	G	G	G	G	G	G	G	G	G	G	G	R	R	G
T/W	2134	+	NA	NA	NA	NA	NA	NA	T	T	T	T	T	T	T	T	T	T	T	T	T	T	T	W	W	T
A/R	2144	+	NA	NA	NA	NA	NA	NA	A	A	A	A	A	A	A	A	A	A	A	A	A	A	A	R	R	A
A/M	2156	+	NA	NA	NA	NA	NA	NA	A	A	A	A	A	A	A	A	A	A	A	A	A	A	A	M	M	A
G/T	2206	+	NA	NA	NA	NA	NA	NA	T	T	T	T	T	T	T	T	T	T	T	T	G	G	G	G	G	G
G/K/T	2207	+	NA	NA	NA	NA	NA	NA	T	T	T	T	T	T	T	T	T	T	T	T	G	G	G	K	G	G
A/G/R	2209	+	NA	NA	NA	NA	NA	NA	A	A	A	A	A	A	A	A	A	A	A	A	G	G	G	R	G	G
C/Y	2238	+	NA	NA	NA	NA	NA	NA	C	C	C	C	C	C	C	C	C	C	C	C	C	Y	C	Y	C	C
A/C/M	2269	+	NA	NA	NA	NA	NA	NA	A	A	A	M	A	A	C	M	C	C	A	A	C	C	C	C	C	C
G/R	2290	+	NA	NA	NA	NA	NA	NA	G	G	G	G	G	G	G	G	G	G	G	G	G	R	G	R	G	G
G/K	2296	+	NA	NA	NA	NA	NA	NA	G	G	G	G	G	G	G	G	G	G	G	G	G	K	G	G	G	G
C/Y	2297	+	NA	NA	NA	NA	NA	NA	C	C	C	C	C	C	C	C	C	C	C	C	C	Y	C	C	C	C
C/Y	2301	+	NA	NA	NA	NA	NA	NA	C	C	C	C	C	C	C	C	C	C	C	C	C	Y	C	C	C	C
G/R	2321	+	NA	NA	NA	NA	NA	NA	G	G	G	G	G	G	G	G	G	G	G	G	G	R	G	R	G	G
C/Y	2333	+	NA	NA	NA	NA	NA	NA	C	C	C	C	C	C	C	C	C	C	C	C	C	C	C	Y	C	C
K/T	2366	+	NA	NA	NA	NA	NA	NA	T	T	T	T	T	T	T	T	T	T	T	T	T	K	T	K	T	T
C/Y	2375	+	NA	NA	NA	NA	NA	NA	C	C	C	C	C	C	C	C	C	C	C	C	C	Y	C	C	C	C
G/K	2392	+	NA	NA	NA	NA	NA	NA	G	G	G	G	G	G	G	G	G	G	G	G	G	K	G	G	G	G
C/T/Y	2417	+	NA	NA	NA	NA	NA	NA	C	C	C	Y	C	C	T	C	T	T	C	C	T	T	T	T	T	T
G/R	2445	+	NA	NA	NA	NA	NA	NA	G	G	G	G	G	G	G	G	G	G	G	G	G	R	G	G	G	G
K/T	2446	+	NA	NA	NA	NA	NA	NA	T	T	T	T	T	T	T	T	T	T	T	T	T	K	T	T	T	T
C/Y	2456	+	NA	NA	NA	NA	NA	NA	C	C	C	C	C	C	C	C	C	C	C	C	C	Y	C	C	C	C
G/K	2480	+	NA	NA	NA	NA	NA	NA	G	G	G	G	G	G	G	G	G	G	G	G	G	K	G	K	G	K
K/T	2503	+	NA	NA	NA	NA	NA	NA	T	T	T	T	T	T	T	T	T	T	T	T	T	K	T	T	T	K
A/R	2504	+	NA	NA	NA	NA	NA	NA	A	A	A	A	A	A	A	A	A	A	A	A	A	R	A	A	A	R
T/W	2511	+	NA	NA	NA	NA	NA	NA	T	T	T	T	T	T	T	T	T	T	T	T	T	W	T	T	T	W
T/Y	2516	+	NA	NA	NA	NA	NA	NA	T	T	T	T	T	T	T	T	T	T	T	T	T	Y	T	T	T	Y
K/T	2518	+	NA	NA	NA	NA	NA	NA	T	T	T	T	T	T	T	T	T	T	T	T	T	K	T	T	T	K
A/R	2523	+	NA	NA	NA	NA	NA	NA	A	A	A	A	A	A	A	A	A	A	A	A	A	A	A	A	A	R
A/R	2524	+	NA	NA	NA	NA	NA	NA	A	A	A	A	A	A	A	A	A	A	A	A	A	A	A	A	A	R
A/R	2529	+	NA	NA	NA	NA	NA	NA	A	A	A	A	A	A	A	A	A	A	A	A	A	A	A	A	A	R
G/R	2561	+	NA	NA	NA	NA	NA	NA	G	G	G	G	G	G	G	G	G	G	G	G	G	G	G	R	G	G
A/G	2567	+	NA	NA	NA	NA	NA	NA	G	G	G	G	G	G	G	G	A	G	G	G	G	G	G	G	G	G
T/W	2604	+	NA	NA	NA	NA	NA	NA	T	T	T	T	T	T	T	T	T	T	T	T	T	T	T	W	T	T
G/S	2610	+	NA	NA	NA	NA	NA	NA	G	G	G	G	G	G	G	G	G	G	G	G	G	G	G	S	G	G
G/T	2801	+	NA	NA	NA	NA	NA	NA	T	T	T	T	T	T	T	T	T	T	T	T	G	G	G	G	G	G
A/C	3177	+	NA	NA	NA	NA	NA	NA	A	A	A	A	A	A	A	A	A	A	A	A	C	C	C	C	C	C
C/T	3350	+	NA	NA	NA	NA	NA	NA	T	T	T	T	T	T	T	T	T	T	T	T	C	C	C	C	C	C
A/T/W	3473	+	NA	NA	NA	NA	NA	NA	A	A	A	A	A	A	A	A	A	A	A	A	T	W	T	T	T	T
A/G	3499	+	NA	NA	NA	NA	NA	NA	G	G	G	G	G	G	G	G	G	G	G	G	A	A	A	A	A	A
C/T	3546	+	NA	NA	NA	NA	NA	NA	T	T	T	T	T	T	T	T	T	T	T	T	C	C	C	C	C	C
A/C	3805	+	NA	NA	NA	NA	NA	NA	A	A	A	A	A	A	A	A	A	A	A	A	C	C	C	C	C	C
G/T	3923	+	NA	NA	NA	NA	NA	NA	G	G	G	G	G	G	G	G	G	G	G	G	T	T	T	T	T	T
C/M	4010	+	NA	NA	NA	NA	NA	NA	C	C	C	C	C	C	C	C	-	M	C	C	C	C	M	C	C	C
A/T	4016	+	NA	NA	NA	NA	NA	NA	T	T	T	T	T	T	T	T	A	T	T	T	T	T	T	T	T	T
C/T/Y	4259	+	NA	NA	NA	NA	NA	NA	T	T	T	T	T	T	Y	T	T	T	T	Y	C	C	C	C	C	C
A/M	4324	+	NA	NA	NA	NA	NA	NA	A	A	A	A	A	A	A	M	A	A	A	A	A	A	A	A	A	A
A/C	4367	+	NA	NA	NA	NA	NA	NA	C	C	C	C	C	C	C	C	C	C	C	C	A	A	A	A	A	A
C/T	4394	+	NA	NA	NA	NA	NA	NA	T	T	T	T	T	T	T	T	T	T	T	T	C	C	C	C	C	C
0/A/R	4503	+	NA	NA	NA	NA	NA	NA	-	-	-	-	-	-	-	-	-	-	-	-	A	R	A	0	A	A
A/C/M	4696	+	NA	NA	NA	NA	NA	NA	A	A	A	A	A	A	A	A	A	A	A	A	C	C	M	C	C	C
A/T	4743	+	NA	NA	NA	NA	NA	NA	T	T	T	T	T	T	T	T	T	T	T	T	A	A	A	A	A	A
C/T/Y	4757	+	NA	NA	NA	NA	NA	NA	T	T	T	T	T	T	T	T	T	T	T	T	C	Y	C	C	C	C
A/G/N	4836	+	NA	NA	NA	NA	NA	NA	A	A	A	A	A	A	A	A	N	A	A	A	G	G	G	G	G	G
G/T	5003	+	NA	NA	NA	NA	NA	NA	G	G	G	G	G	G	G	G	G	G	G	G	T	T	T	T	T	T
A/M	5052	+	NA	NA	NA	NA	NA	NA	A	A	A	M	A	A	A	A	A	A	A	A	A	A	A	A	A	A
A/T	5122	+	NA	NA	NA	NA	NA	NA	T	T	T	T	T	T	T	T	T	T	T	T	A	A	A	A	A	A
A/T	5497	+	NA	NA	NA	NA	NA	NA	T	T	T	T	T	T	T	T	T	T	A	T	A	A	A	A	A	A
A/C	5620	+	NA	NA	NA	NA	NA	NA	A	A	A	A	A	A	A	A	C	A	A	A	A	A	A	A	A	A
A/C	5649	+	NA	NA	NA	NA	NA	NA	C	A	C	C	C	C	C	C	C	C	C	C	C	C	C	C	C	C
C/G	6071	+	NA	NA	NA	NA	NA	NA	G	G	G	G	G	G	G	G	G	G	G	G	C	C	C	C	C	C
C/T	6095	+	NA	NA	NA	NA	NA	NA	T	T	T	T	T	T	T	T	T	T	T	T	C	C	C	C	C	C
C/T	6536	+	NA	NA	NA	NA	NA	NA	C	C	C	C	C	C	C	C	C	C	C	C	T	T	T	T	T	T
C/T	6611	+	NA	NA	NA	NA	NA	NA	C	C	C	C	C	C	C	C	C	C	C	C	T	T	T	T	T	T
A/C/T/W	6627	+	NA	NA	NA	NA	NA	NA	A	T	A	W	T	A	A	A	T	T	A	A	C	C	C	C	C	C
A/M/N	6658	+	NA	NA	NA	NA	NA	NA	A	A	A	A	A	A	A	A	A	N	A	A	M	M	M	M	M	M
C/T/Y	6739	+	NA	NA	NA	NA	NA	NA	T	T	T	T	T	T	T	T	T	T	T	T	C	Y	C	C	C	C
A/G/R	6757	+	NA	NA	NA	NA	NA	NA	A	A	A	A	A	A	A	R	A	A	A	A	G	G	G	G	G	G
A/G/R	7112	+	NA	NA	NA	NA	NA	NA	R	A	A	A	A	A	A	A	A	A	A	A	G	G	G	G	G	G
A/T	7472	+	NA	NA	NA	NA	NA	NA	A	A	A	A	A	A	A	A	A	A	A	A	T	T	T	T	T	T
G/T	7479	+	NA	NA	NA	NA	NA	NA	G	G	G	G	G	G	G	G	G	G	G	G	T	T	T	T	T	T
G/K/T	7733	+	NA	NA	NA	NA	NA	NA	G	G	G	G	G	G	G	G	G	G	G	G	K	T	K	K	K	K
A/G	7795	+	NA	NA	NA	NA	NA	NA	G	G	G	G	G	G	G	G	G	G	G	G	A	A	A	A	A	A
G/N	7852	+	NA	NA	NA	NA	NA	NA	G	G	G	G	G	G	N	G	G	G	G	G	G	G	G	G	G	G
A/N/T/W	7863	+	NA	NA	NA	NA	NA	NA	N	N	N	N	N	N	N	N	N	T	N	N	W	A	W	W	W	W
A/N/T/W	7864	+	NA	NA	NA	NA	NA	NA	A	A	A	W	A	A	N	A	N	T	A	A	A	A	A	A	A	A
A/W	7865	+	NA	NA	NA	NA	NA	NA	A	A	A	A	A	A	A	A	W	W	A	A	A	A	A	A	A	A
A/G	7957	+	NA	NA	NA	NA	NA	NA	A	A	A	A	A	A	A	A	A	A	A	A	G	G	G	G	G	G
A/T/W	8318	+	NA	NA	NA	NA	NA	NA	T	T	T	T	T	T	T	T	T	T	T	T	A	W	A	A	A	A
A/G/R	8488	+	NA	NA	NA	NA	NA	NA	R	A	A	A	A	A	A	A	A	A	A	A	G	G	G	G	G	G
A/G/R	8556	+	NA	NA	NA	NA	NA	NA	R	A	A	R	A	A	G	A	G	G	A	A	G	G	G	G	G	G
A/T	8667	+	NA	NA	NA	NA	NA	NA	T	T	T	T	T	T	T	T	T	T	T	T	A	A	A	A	A	A
A/C	8730	+	NA	NA	NA	NA	NA	NA	C	C	C	C	C	C	C	C	C	C	C	C	A	A	A	A	A	A
C/G	8745	+	NA	NA	NA	NA	NA	NA	G	G	G	G	G	G	G	G	G	G	G	G	C	C	C	C	C	C
A/G/R	8771	+	NA	NA	NA	NA	NA	NA	G	G	G	R	G	G	A	G	A	A	G	G	A	A	A	A	A	A
A/C/M	8856	+	NA	NA	NA	NA	NA	NA	A	A	M	M	A	A	C	A	C	C	A	A	C	C	C	C	C	C
A/R	8888	+	NA	NA	NA	NA	NA	NA	R	R	R	R	R	R	A	R	A	A	R	R	A	A	A	A	A	A
G/T	8927	+	NA	NA	NA	NA	NA	NA	G	G	G	G	G	G	G	G	G	G	G	G	T	T	T	T	T	T
A/C/M	9039	+	NA	NA	NA	NA	NA	NA	C	C	C	C	C	C	M	C	C	A	C	C	C	C	C	C	C	C
A/C	9041	+	NA	NA	NA	NA	NA	NA	A	A	A	A	A	A	A	A	C	A	A	A	A	A	A	A	A	A
C/Y	9155	+	NA	NA	NA	NA	NA	NA	C	C	C	C	C	C	C	C	C	C	C	C	C	C	C	C	Y	C
A/G	9457	+	NA	NA	NA	NA	NA	NA	G	G	G	G	G	G	G	G	G	G	G	G	A	A	A	A	A	A
A/G	9544	+	NA	NA	NA	NA	NA	NA	G	G	G	G	G	G	G	G	G	G	G	G	A	A	A	A	A	A
A/M/N	9580	+	NA	NA	NA	NA	NA	NA	A	A	A	A	A	A	A	A	M	A	A	A	A	N	A	A	A	A
N/T/W	9775	+	NA	NA	NA	NA	NA	NA	T	T	T	T	N	T	N	W	T	T	T	T	T	T	T	T	T	T
A/N/W	9776	+	NA	NA	NA	NA	NA	NA	A	A	A	A	N	A	N	W	A	A	A	A	A	A	A	A	A	A
A/C/N	9789	+	NA	NA	NA	NA	NA	NA	A	A	A	A	N	A	N	A	A	A	A	A	C	C	C	C	C	C
G/N/T	9852	+	NA	NA	NA	NA	NA	NA	T	T	T	T	N	T	T	T	T	T	T	T	G	G	G	G	G	G
A/C/N	9863	+	NA	NA	NA	NA	NA	NA	C	C	C	C	N	C	C	C	C	C	C	C	A	A	A	A	A	A
A/C/N	9881	+	NA	NA	NA	NA	NA	NA	A	A	A	A	N	A	A	A	A	A	A	A	C	C	C	C	C	C
C/T	9991	+	NA	NA	NA	NA	NA	NA	C	C	C	C	C	C	C	C	C	C	C	C	T	T	T	T	T	T
A/C	10074	+	NA	NA	NA	NA	NA	NA	A	A	A	A	A	A	A	A	A	A	A	A	C	C	C	C	C	C
C/T	10183	+	NA	NA	NA	NA	NA	NA	C	C	C	C	C	C	C	C	C	C	C	C	T	T	T	T	T	T
C/T/Y	10288	+	NA	NA	NA	NA	NA	NA	C	T	C	Y	T	T	T	Y	T	T	C	C	T	T	T	T	T	T
A/G	10300	+	NA	NA	NA	NA	NA	NA	A	A	A	A	A	A	A	A	A	A	A	A	G	G	G	G	G	G
A/C/M	10402	+	NA	NA	NA	NA	NA	NA	A	A	A	M	A	A	C	A	C	C	A	A	C	C	C	C	C	C
A/C/M	10406	+	NA	NA	NA	NA	NA	NA	A	A	A	M	A	A	C	A	C	C	A	A	C	C	C	C	C	C
A/C	10430	+	NA	NA	NA	NA	NA	NA	A	A	A	A	A	A	A	A	A	A	A	A	C	C	C	C	C	C
A/R	10462	+	NA	NA	NA	NA	NA	NA	A	A	A	R	A	A	A	A	A	A	A	A	A	A	A	A	A	A
A/C	10479	+	NA	NA	NA	NA	NA	NA	C	C	C	C	C	C	C	C	C	C	C	C	A	A	A	A	A	A
A/G	10585	+	NA	NA	NA	NA	NA	NA	A	A	A	A	A	A	A	A	A	A	A	A	G	G	G	G	G	G
A/C	10708	+	NA	NA	NA	NA	NA	NA	C	C	C	C	C	C	C	C	C	C	C	C	A	A	A	A	A	A
C/T/Y	10835	+	NA	NA	NA	NA	NA	NA	C	C	C	Y	C	C	T	Y	T	T	C	C	T	T	T	T	T	T
A/N/T	11088	+	NA	NA	NA	NA	NA	NA	T	T	T	T	N	T	T	T	T	T	T	T	A	A	A	A	A	A
A/T	11138	+	NA	NA	NA	NA	NA	NA	A	A	A	A	A	A	A	A	A	A	A	A	T	T	T	T	T	T
A/C	11145	+	NA	NA	NA	NA	NA	NA	C	C	C	C	C	C	C	C	C	C	C	C	A	A	A	A	A	A
A/T/W	11175	+	NA	NA	NA	NA	NA	NA	T	T	T	W	T	T	A	T	A	A	T	T	A	A	A	A	A	A
A/C	11215	+	NA	NA	NA	NA	NA	NA	C	C	C	C	C	C	C	C	C	C	C	C	A	A	A	A	A	A
A/T	11216	+	NA	NA	NA	NA	NA	NA	T	T	T	T	T	T	T	T	T	T	T	T	A	A	A	A	A	A
A/C	11242	+	NA	NA	NA	NA	NA	NA	C	C	C	C	C	C	C	C	C	C	C	C	A	A	A	A	A	A
N/T	11290	+	NA	NA	NA	NA	NA	NA	T	T	T	T	N	T	T	T	T	T	T	T	T	T	T	T	T	T
A	11348	+	NA	NA	NA	NA	NA	NA	-	-	-	-	-	-	-	-	-	-	-	-	A	A	A	A	A	A
A/C/N	11495	+	NA	NA	NA	NA	NA	NA	A	A	A	A	N	A	A	A	A	A	A	A	C	C	C	C	C	C
N/T	11510	+	NA	NA	NA	NA	NA	NA	T	T	T	T	N	T	T	T	T	T	T	T	T	T	T	T	T	T
A/T	11585	+	NA	NA	NA	NA	NA	NA	T	T	T	T	T	T	T	T	T	T	T	T	A	A	A	A	A	A
T	11589	+	NA	NA	NA	NA	NA	NA	-	-	-	-	-	-	-	-	-	-	-	-	T	T	T	T	T	T
N/T	11590	+	NA	NA	NA	NA	NA	NA	N	N	N	N	N	N	N	N	N	N	N	N	T	T	T	T	T	T
A/G/R	11843	+	NA	NA	NA	NA	NA	NA	A	A	A	A	A	A	A	A	A	A	A	R	G	G	G	G	G	G
C/T	11883	+	NA	NA	NA	NA	NA	NA	C	C	C	C	C	C	C	C	C	C	C	C	T	T	T	T	T	T
A/G	12550	+	NA	NA	NA	NA	NA	NA	A	A	A	A	A	A	G	A	A	G	A	A	A	A	A	A	A	A
C/Y	12571	+	NA	NA	NA	NA	NA	NA	C	C	C	C	C	C	C	C	C	C	C	C	C	Y	C	C	C	C
C/Y	13130	+	NA	NA	NA	NA	NA	NA	C	C	C	C	C	C	C	C	C	C	C	C	C	C	Y	C	C	C
N/T	13147	+	NA	NA	NA	NA	NA	NA	N	T	T	T	T	T	T	T	T	T	T	T	T	T	T	T	T	T
A/G/N	13232	+	NA	NA	NA	NA	NA	NA	N	A	A	A	A	A	A	A	A	A	A	A	G	G	G	G	G	G
0/N/T	13262	+	NA	NA	NA	NA	NA	NA	N	T	T	T	T	T	T	T	T	T	T	T	-	0	-	-	-	-
N/T	13267	+	NA	NA	NA	NA	NA	NA	N	T	T	T	T	T	T	T	T	T	T	T	-	-	-	-	-	-
N/T	13275	+	NA	NA	NA	NA	NA	NA	N	T	T	T	T	T	T	T	T	T	T	T	T	T	T	T	T	T
A/C/M/N	13277	+	NA	NA	NA	NA	NA	NA	N	A	A	A	C	A	A	M	A	A	A	A	C	C	C	C	C	C
A/N	13280	+	NA	NA	NA	NA	NA	NA	N	A	A	A	A	A	A	A	A	A	A	A	A	A	A	A	A	A
A/C	13583	+	NA	NA	NA	NA	NA	NA	C	C	C	C	C	C	C	C	C	C	C	C	A	A	A	A	A	A
C/T	13746	+	NA	NA	NA	NA	NA	NA	T	T	T	T	T	T	T	T	T	T	T	T	C	C	C	C	C	C
A	13894	+	NA	NA	NA	NA	NA	NA	-	-	-	-	-	-	-	-	-	-	-	-	A	A	A	A	A	A
A/R	13901	+	NA	NA	NA	NA	NA	NA	A	A	A	R	A	A	A	A	A	A	A	A	A	A	A	A	A	A
T	13985	+	NA	NA	NA	NA	NA	NA	T	T	T	T	T	T	T	T	T	T	T	T	-	-	-	-	-	-
A	14098	+	NA	NA	NA	NA	NA	NA	A	A	A	A	A	A	A	A	A	A	A	A	-	-	-	-	-	-
A/M	14189	+	NA	NA	NA	NA	NA	NA	A	A	A	A	A	A	A	M	A	A	A	A	A	A	A	A	A	A
A	14416	+	NA	NA	NA	NA	NA	NA	-	-	-	-	-	-	-	-	-	-	-	-	A	A	A	A	A	A
A/M	14486	+	NA	NA	NA	NA	NA	NA	A	A	A	M	A	A	A	A	A	A	A	A	A	A	A	A	A	A
0/T	14787	+	NA	NA	NA	NA	NA	NA	T	T	T	0	T	T	-	T	-	-	T	T	-	-	-	-	-	-
A/C	14839	+	NA	NA	NA	NA	NA	NA	A	A	A	A	A	A	A	A	A	A	A	A	C	C	C	C	C	C
C/T	14856	+	NA	NA	NA	NA	NA	NA	T	T	T	T	T	T	T	T	T	T	T	T	C	C	C	C	C	C
C/G	15032	+	NA	NA	NA	NA	NA	NA	G	G	G	G	G	G	G	G	G	G	G	G	C	C	C	C	C	C
C/N/T/Y	15318	+	NA	NA	NA	NA	NA	NA	N	C	C	C	C	C	Y	C	C	C	C	C	T	T	T	T	T	T
G/K	15536	+	NA	NA	NA	NA	NA	NA	G	G	G	G	G	G	G	G	G	G	G	G	G	G	G	G	K	G
K/T	15550	+	NA	NA	NA	NA	NA	NA	T	T	T	T	T	T	T	T	T	T	T	T	T	T	T	T	K	T
A/G	15630	+	NA	NA	NA	NA	NA	NA	G	G	G	G	G	G	G	G	G	G	G	G	A	A	A	A	A	A
A/C	15982	+	NA	NA	NA	NA	NA	NA	C	C	C	C	C	C	C	C	C	C	C	C	A	A	A	A	A	A
A/C/M	15992	+	NA	NA	NA	NA	NA	NA	A	A	A	M	A	A	C	A	C	C	A	A	C	C	C	C	C	C
G/T	16141	+	NA	NA	NA	NA	NA	NA	G	G	G	G	G	G	T	G	G	T	G	G	G	G	G	G	G	G
C/T	16235	+	NA	NA	NA	NA	NA	NA	T	T	T	T	T	T	T	T	T	T	T	T	C	C	C	C	C	C
A/G	16273	+	NA	NA	NA	NA	NA	NA	G	G	G	G	G	G	G	G	G	G	G	G	A	A	A	A	A	A
C/T	16396	+	NA	NA	NA	NA	NA	NA	C	C	C	C	C	C	C	C	C	C	C	C	T	T	T	T	T	T
A/G	16404	+	NA	NA	NA	NA	NA	NA	G	G	G	G	G	G	G	G	G	G	G	G	A	A	A	A	A	A
G/N	16520	+	NA	NA	NA	NA	NA	NA	G	G	G	G	N	G	G	G	G	G	G	G	G	G	G	G	G	G
N/T	16529	+	NA	NA	NA	NA	NA	NA	T	T	T	T	N	T	T	T	T	T	T	T	T	T	T	T	T	T
A/N	16550	+	NA	NA	NA	NA	NA	NA	A	A	A	A	N	A	A	A	A	A	A	A	A	A	A	A	A	A
C/T	16876	+	NA	NA	NA	NA	NA	NA	C	C	C	C	C	C	C	C	C	C	C	C	T	T	T	T	T	T
C/T	17536	+	NA	NA	NA	NA	NA	NA	T	T	T	T	T	T	T	T	T	T	T	T	C	C	C	C	C	C
A/C	17560	+	NA	NA	NA	NA	NA	NA	C	C	C	C	C	C	A	C	C	A	C	C	C	C	C	C	C	C
G/K/T	17566	+	NA	NA	NA	NA	NA	NA	G	G	G	G	G	G	G	K	G	G	G	G	T	T	T	T	T	T
T/W	17719	+	NA	NA	NA	NA	NA	NA	T	T	T	T	T	T	T	T	T	T	T	T	T	T	W	T	T	T
G/R	17799	+	NA	NA	NA	NA	NA	NA	G	G	G	G	G	G	G	G	G	G	G	G	G	G	R	G	G	G
C/Y	17967	+	NA	NA	NA	NA	NA	NA	C	C	C	C	C	C	C	C	C	C	C	C	C	C	C	C	Y	C
C/N/T/Y	18042	+	NA	NA	NA	NA	NA	NA	C	C	C	C	C	C	C	C	C	C	N	Y	T	T	T	T	T	T
G/N	18052	+	NA	NA	NA	NA	NA	NA	G	G	G	G	G	G	G	G	G	G	N	G	G	G	G	G	G	G
0/N/T	18321	+	NA	NA	NA	NA	NA	NA	-	T	-	0	N	T	T	0	T	T	-	-	T	T	T	T	T	T
A/N	18329	+	NA	NA	NA	NA	NA	NA	A	A	A	A	N	A	A	A	A	A	A	A	A	A	A	A	A	A
A/N/T/W	18330	+	NA	NA	NA	NA	NA	NA	A	A	A	A	N	A	T	A	A	T	A	A	A	A	A	W	A	A
A/N	18331	+	NA	NA	NA	NA	NA	NA	A	A	A	A	N	A	A	A	A	A	A	A	A	A	A	A	A	A
A/N	18332	+	NA	NA	NA	NA	NA	NA	A	A	A	A	N	A	A	A	A	A	A	A	A	A	A	A	A	A
C/T	18734	+	NA	NA	NA	NA	NA	NA	T	T	T	T	T	T	T	T	T	T	T	T	C	C	C	C	C	C
G/N/R	18835	+	NA	NA	NA	NA	NA	NA	G	G	G	G	N	G	G	R	G	G	G	G	G	G	G	G	G	G
N/T	18901	+	NA	NA	NA	NA	NA	NA	N	T	T	T	T	T	T	T	T	T	T	T	T	T	T	T	T	T
A/C	18998	+	NA	NA	NA	NA	NA	NA	A	A	A	A	A	A	A	A	A	A	A	A	C	C	C	C	C	C
C/T	19072	+	NA	NA	NA	NA	NA	NA	T	T	T	T	T	T	C	T	T	C	T	T	T	T	T	T	T	T
C/T	19234	+	NA	NA	NA	NA	NA	NA	C	C	C	C	C	C	C	C	C	C	C	C	T	T	T	T	T	T
A/G/R	19447	+	NA	NA	NA	NA	NA	NA	A	A	A	A	A	A	A	R	A	A	A	A	G	G	G	G	G	G
C/T	19550	+	NA	NA	NA	NA	NA	NA	T	T	T	T	T	T	T	T	T	T	T	T	C	C	C	C	C	C
A/G/R	19579	+	NA	NA	NA	NA	NA	NA	A	A	A	A	A	A	A	A	A	A	A	R	G	G	G	G	G	G
C/T	19862	+	NA	NA	NA	NA	NA	NA	T	T	T	T	T	T	T	T	T	T	T	T	C	C	C	C	C	C
A/C/M	20206	+	NA	NA	NA	NA	NA	NA	A	A	A	A	A	A	A	A	A	A	A	A	C	M	C	C	M	C
A/G/N/R	20250	+	NA	NA	NA	NA	NA	NA	G	G	G	G	N	G	G	G	G	G	G	G	A	A	A	A	R	A
A/G	20484	+	NA	NA	NA	NA	NA	NA	G	G	G	G	G	G	G	G	G	G	G	G	A	A	A	A	A	A
0/T	20570	+	NA	NA	NA	NA	NA	NA	0	0	T	T	T	T	T	T	T	T	T	T	T	T	0	T	0	T
A/M	20942	+	NA	NA	NA	NA	NA	NA	A	A	A	A	M	A	A	A	A	A	A	A	A	A	A	A	A	A
C/T	21006	+	NA	NA	NA	NA	NA	NA	C	C	C	C	C	C	T	C	C	T	C	C	C	C	C	C	C	C
A/G/R	21520	+	NA	NA	NA	NA	NA	NA	A	A	A	R	A	A	G	A	G	G	A	R	G	G	G	G	G	G
C/T	22486	+	NA	NA	NA	NA	NA	NA	C	C	C	C	C	C	C	C	T	C	C	C	C	C	C	C	C	C
C/T	22507	+	NA	NA	NA	NA	NA	NA	C	C	C	C	C	C	C	C	C	C	C	C	T	T	T	T	T	T
A/C	23134	+	NA	NA	NA	NA	NA	NA	A	A	A	A	A	A	A	A	A	A	A	A	C	C	C	C	C	C
0/T	23234	+	NA	NA	NA	NA	NA	NA	T	T	T	T	0	T	T	T	T	T	T	T	T	T	T	T	T	T
G/K	23247	+	NA	NA	NA	NA	NA	NA	K	G	G	G	G	G	G	G	G	G	G	G	G	G	K	G	G	G
C/G	23255	+	NA	NA	NA	NA	NA	NA	G	G	G	G	G	G	G	G	G	G	G	G	C	C	C	C	C	C
G/N	23305	+	NA	NA	NA	NA	NA	NA	N	G	G	G	G	G	G	G	G	G	G	G	G	G	G	G	G	G
G/T	23551	+	NA	NA	NA	NA	NA	NA	G	G	G	G	G	G	G	G	G	G	G	G	T	T	T	T	T	T
N/T	23584	+	NA	NA	NA	NA	NA	NA	N	T	T	T	T	T	T	T	T	T	T	T	T	T	T	T	T	T
N/T	23589	+	NA	NA	NA	NA	NA	NA	N	T	T	T	T	T	T	T	T	T	T	T	T	T	T	T	T	T
C/N/T	23607	+	NA	NA	NA	NA	NA	NA	N	C	C	C	C	C	C	C	C	C	C	C	T	T	T	T	T	T
N/T	23652	+	NA	NA	NA	NA	NA	NA	N	T	T	T	T	T	T	T	T	T	T	T	T	T	T	T	T	T
G/N	23671	+	NA	NA	NA	NA	NA	NA	G	G	G	G	N	G	G	G	G	G	G	G	G	G	G	G	G	G
N/T	23686	+	NA	NA	NA	NA	NA	NA	T	T	T	T	N	T	T	T	T	T	T	T	T	T	T	T	T	T
N/T	23694	+	NA	NA	NA	NA	NA	NA	T	T	T	T	N	T	T	T	T	T	T	T	T	T	T	T	T	T
N/T	23716	+	NA	NA	NA	NA	NA	NA	T	T	T	T	N	T	T	T	T	T	T	T	T	T	T	T	T	T
C/N	23756	+	NA	NA	NA	NA	NA	NA	C	C	C	C	N	C	C	C	C	C	C	C	C	C	C	C	C	C
A/N	23797	+	NA	NA	NA	NA	NA	NA	A	A	A	A	N	A	A	A	A	A	A	A	A	A	A	A	A	A
A/G/R	24100	+	NA	NA	NA	NA	NA	NA	A	A	A	A	A	A	A	A	A	A	R	R	G	G	G	G	G	G
A/C/M	24641	+	NA	NA	NA	NA	NA	NA	C	C	C	M	C	C	A	M	A	A	C	C	C	C	C	C	C	C
A/G	24689	+	NA	NA	NA	NA	NA	NA	G	A	G	G	G	G	G	G	G	G	G	G	G	G	G	G	G	G
0/T	24712	+	NA	NA	NA	NA	NA	NA	-	-	-	-	-	-	-	-	-	0	-	-	T	T	T	T	0	T
A/C	24783	+	NA	NA	NA	NA	NA	NA	C	C	C	C	C	C	C	C	C	C	C	C	A	A	A	A	A	A
A/W	24790	+	NA	NA	NA	NA	NA	NA	A	A	A	A	A	A	A	A	A	A	A	A	A	A	A	W	W	A
N/T	24885	+	NA	NA	NA	NA	NA	NA	T	T	T	T	N	T	T	T	T	T	T	T	T	T	T	T	T	T
C/T	25070	+	NA	NA	NA	NA	NA	NA	T	T	T	T	T	T	C	T	T	C	T	T	T	T	T	T	T	T
K/T	25082	+	NA	NA	NA	NA	NA	NA	T	T	T	K	T	T	T	T	T	T	T	T	T	T	T	T	T	T
0/T	25129	+	NA	NA	NA	NA	NA	NA	T	T	T	T	T	T	T	T	T	T	T	T	T	T	T	0	T	T
N/T	25132	+	NA	NA	NA	NA	NA	NA	T	N	N	N	N	N	N	N	T	N	N	N	N	N	N	N	N	N
A/C	25508	+	NA	NA	NA	NA	NA	NA	C	C	C	C	C	C	A	C	C	A	C	C	C	C	C	C	C	C
A/G/R	25613	+	NA	NA	NA	NA	NA	NA	G	G	G	R	A	A	A	R	A	A	G	G	A	A	A	A	A	A
C/T/Y	25684	+	NA	NA	NA	NA	NA	NA	T	T	T	T	T	T	T	Y	T	T	T	T	C	C	C	C	C	C
C/T/Y	26239	+	NA	NA	NA	NA	NA	NA	T	T	T	T	T	T	T	Y	T	T	T	T	C	C	C	C	C	C
C/Y	26258	+	NA	NA	NA	NA	NA	NA	C	C	C	C	C	C	C	Y	C	C	C	C	C	C	C	C	C	C
N/T	26536	+	NA	NA	NA	NA	NA	NA	T	T	T	T	N	T	T	T	T	T	T	T	T	T	T	T	T	T
G/K/N/T	26539	+	NA	NA	NA	NA	NA	NA	T	T	T	T	N	T	T	T	T	T	T	T	G	G	G	G	K	G
C/N	26646	+	NA	NA	NA	NA	NA	NA	C	C	C	C	N	C	C	C	C	C	C	C	C	C	C	C	C	C
N/T	26650	+	NA	NA	NA	NA	NA	NA	T	T	T	T	N	T	T	T	T	T	T	T	T	T	T	T	T	T
N/T	26651	+	NA	NA	NA	NA	NA	NA	T	T	T	T	N	T	T	T	T	T	T	T	T	T	T	T	T	T
N/T	26657	+	NA	NA	NA	NA	NA	NA	T	T	T	T	N	T	T	T	T	T	T	T	T	T	T	T	T	T
C/T	26731	+	NA	NA	NA	NA	NA	NA	C	C	C	C	C	C	C	C	C	C	C	C	T	T	T	T	T	T
A/G/R	27121	+	NA	NA	NA	NA	NA	NA	G	G	G	R	G	G	A	G	A	A	G	G	A	A	A	A	A	A
G/R	27253	+	NA	NA	NA	NA	NA	NA	G	G	G	G	G	G	G	R	G	G	G	G	G	G	G	G	G	G
C/T	27274	+	NA	NA	NA	NA	NA	NA	T	T	T	T	T	T	T	T	T	T	T	T	C	C	C	C	C	C
A/G	27531	+	NA	NA	NA	NA	NA	NA	A	A	A	A	A	A	A	A	A	A	A	A	G	G	G	G	G	G
G/T	28143	+	NA	NA	NA	NA	NA	NA	T	T	T	T	T	T	T	T	G	T	T	T	T	T	T	T	T	T
G/T	28464	+	NA	NA	NA	NA	NA	NA	T	T	T	T	T	T	T	T	T	T	T	T	G	G	G	G	G	G
A/G	28993	+	NA	NA	NA	NA	NA	NA	A	A	A	A	A	A	A	A	A	A	A	A	G	G	G	G	G	G
A/G/R	29030	+	NA	NA	NA	NA	NA	NA	G	G	G	R	G	R	A	G	A	A	G	G	A	A	A	A	A	A
A/G/N	29056	+	NA	NA	NA	NA	NA	NA	A	A	A	A	N	G	A	A	A	A	A	A	A	A	A	A	A	A
N/T	29102	+	NA	NA	NA	NA	NA	NA	T	T	T	T	N	T	T	T	T	T	T	T	T	T	T	T	T	T
G/N	29113	+	NA	NA	NA	NA	NA	NA	G	G	G	G	N	G	G	G	G	G	G	G	G	G	G	G	G	G
0/A	29487	+	NA	NA	NA	NA	NA	NA	A	A	A	A	A	A	A	0	A	A	A	0	-	-	-	-	-	-
A/G	29548	+	NA	NA	NA	NA	NA	NA	A	A	A	A	A	A	A	A	A	A	A	A	G	G	G	G	G	G
A/G	29733	+	NA	NA	NA	NA	NA	NA	G	G	G	G	G	G	G	G	G	G	G	G	A	A	A	A	A	A
A/C	29738	+	NA	NA	NA	NA	NA	NA	C	C	C	C	C	C	C	C	C	C	C	C	A	A	A	A	A	A
C/T	29884	+	NA	NA	NA	NA	NA	NA	C	C	C	C	C	C	C	C	C	C	C	C	T	T	T	T	T	T
A/C	29904	+	NA	NA	NA	NA	NA	NA	A	A	A	A	A	A	A	A	C	A	A	A	A	A	A	A	A	A
A/C	29974	+	NA	NA	NA	NA	NA	NA	C	C	C	C	C	C	C	C	C	C	C	C	A	A	A	A	A	A
C/T/Y	30030	+	NA	NA	NA	NA	NA	NA	T	T	T	T	T	T	T	Y	T	T	T	T	C	C	C	C	C	C
G/T	30046	+	NA	NA	NA	NA	NA	NA	G	G	G	G	G	G	G	G	G	G	G	G	T	T	T	T	T	T
A/G	30131	+	NA	NA	NA	NA	NA	NA	A	A	A	A	A	A	A	A	A	A	A	A	G	G	G	G	G	G
0/A	30176	+	NA	NA	NA	NA	NA	NA	-	-	-	-	0	-	-	-	-	-	0	-	A	A	A	A	A	A
0/C	30219	+	NA	NA	NA	NA	NA	NA	-	-	-	0	-	-	-	-	C	-	-	-	C	C	C	C	0	C
A/C/M	30227	+	NA	NA	NA	NA	NA	NA	C	C	C	M	C	C	C	C	A	C	C	C	A	A	A	A	A	A
C/N	30348	+	NA	NA	NA	NA	NA	NA	C	C	C	C	C	C	C	C	C	N	C	C	C	C	C	C	C	C
A/N/T/W	30359	+	NA	NA	NA	NA	NA	NA	A	A	A	W	A	A	T	A	T	N	A	A	T	T	T	T	T	T
A/G/N	30361	+	NA	NA	NA	NA	NA	NA	A	A	A	A	A	A	A	A	A	N	A	A	G	G	G	G	G	G
N/T	30369	+	NA	NA	NA	NA	NA	NA	T	T	T	T	T	T	T	T	T	N	T	T	T	T	T	T	T	T
A/T	30399	+	NA	NA	NA	NA	NA	NA	A	A	A	A	A	A	A	A	A	A	A	A	T	T	T	T	T	T
G/T	30543	+	NA	NA	NA	NA	NA	NA	T	T	T	T	T	T	T	T	T	T	T	T	G	G	G	G	G	G
A/G	30592	+	NA	NA	NA	NA	NA	NA	G	G	G	G	G	G	G	G	G	G	G	G	A	A	A	A	A	A
A/M	30629	+	NA	NA	NA	NA	NA	NA	A	A	A	M	A	A	A	A	A	A	A	A	A	A	A	A	A	A
C/N/T	30724	+	NA	NA	NA	NA	NA	NA	C	C	C	C	N	C	C	C	C	C	C	C	T	T	T	T	T	T
A/N	30738	+	NA	NA	NA	NA	NA	NA	A	A	A	A	N	A	A	A	A	A	A	A	A	A	A	A	A	A
C/T	30781	+	NA	NA	NA	NA	NA	NA	T	T	T	T	T	T	T	T	T	T	T	T	C	C	C	C	C	C
C/T	30783	+	NA	NA	NA	NA	NA	NA	C	C	C	C	C	C	C	C	C	C	C	C	T	T	T	T	T	T
A/C	30794	+	NA	NA	NA	NA	NA	NA	A	A	A	A	A	A	A	A	A	A	A	A	C	C	C	C	C	C
N/T	30820	+	NA	NA	NA	NA	NA	NA	T	T	T	T	T	T	T	T	T	T	T	T	N	N	N	N	N	N
A/G	30839	+	NA	NA	NA	NA	NA	NA	A	A	A	A	A	A	A	A	A	A	A	A	G	G	G	G	G	G
A/G	30888	+	NA	NA	NA	NA	NA	NA	G	G	G	G	G	G	G	G	G	G	G	G	A	A	A	A	A	A
A/G	30932	+	NA	NA	NA	NA	NA	NA	A	A	A	A	A	A	A	A	A	A	A	A	G	G	G	G	G	G
C/T/Y	31021	+	NA	NA	NA	NA	NA	NA	C	C	C	C	C	C	C	C	C	C	C	Y	T	T	T	T	T	T
T	31025	+	NA	NA	NA	NA	NA	NA	T	T	T	T	T	T	T	T	T	T	T	T	T	T	T	T	-	T
A/C	31055	+	NA	NA	NA	NA	NA	NA	C	C	C	C	C	C	C	C	C	C	C	C	A	A	A	A	A	A
G/T	31161	+	NA	NA	NA	NA	NA	NA	G	G	G	G	G	G	G	G	T	G	G	G	G	G	G	G	G	G
A/N/W	31431	+	NA	NA	NA	NA	NA	NA	N	A	A	A	W	A	A	A	A	A	A	A	N	N	N	N	N	N
G/K/N	31434	+	NA	NA	NA	NA	NA	NA	G	G	G	G	K	G	G	G	G	G	G	G	N	N	N	N	N	N
A/G/N/R	31538	+	NA	NA	NA	NA	NA	NA	G	A	G	R	A	A	A	R	A	A	R	G	N	N	N	N	N	A
C/N/Y	31617	+	NA	NA	NA	NA	NA	NA	C	C	C	Y	C	C	C	C	C	C	C	C	N	N	N	N	N	N
C/N	31660	+	NA	NA	NA	NA	NA	NA	C	C	C	C	C	C	C	C	C	C	C	C	N	N	C	N	N	N
N/T	31679	+	NA	NA	NA	NA	NA	NA	T	T	T	T	T	T	T	T	T	T	T	T	N	N	T	N	N	N
C/N	31690	+	NA	NA	NA	NA	NA	NA	C	C	C	C	C	C	C	C	C	C	N	C	N	N	C	N	N	N
A/G/N/R	31696	+	NA	NA	NA	NA	NA	NA	G	G	G	R	G	G	A	R	A	A	N	G	N	N	G	N	N	N
A/G/N	31697	+	NA	NA	NA	NA	NA	NA	A	A	A	A	A	A	A	A	A	A	N	A	N	N	G	N	N	N
N/T	31710	+	NA	NA	NA	NA	NA	NA	T	T	T	T	T	T	T	T	T	T	N	T	N	T	T	N	N	T
A/G/N	31711	+	NA	NA	NA	NA	NA	NA	G	G	G	G	G	G	G	G	G	G	N	G	N	A	A	N	N	A
C/N	31725	+	NA	NA	NA	NA	NA	NA	C	C	C	C	C	C	C	C	C	C	C	C	N	C	C	N	N	C
G/N	31728	+	NA	NA	NA	NA	NA	NA	G	G	G	G	G	G	G	G	G	G	G	G	N	G	G	N	N	G
A/G/N	31735	+	NA	NA	NA	NA	NA	NA	G	G	G	G	G	G	G	G	G	G	G	G	N	A	A	N	N	N
A/N	31793	+	NA	NA	NA	NA	NA	NA	A	A	A	A	A	A	A	A	A	A	A	A	N	A	A	N	N	N
A/N	31805	+	NA	NA	NA	NA	NA	NA	A	A	A	A	A	A	A	A	A	A	A	A	N	N	A	N	N	N
N/T	31807	+	NA	NA	NA	NA	NA	NA	T	T	T	T	T	T	T	T	T	T	T	T	N	N	T	N	N	N
N/T	31814	+	NA	NA	NA	NA	NA	NA	T	T	T	T	T	T	T	T	T	T	T	T	N	N	T	N	N	N
A/C/N	31825	+	NA	NA	NA	NA	NA	NA	A	A	A	A	A	A	A	A	A	A	A	A	C	N	N	N	N	C
G/K/T	31944	+	NA	NA	NA	NA	NA	NA	T	T	T	T	T	T	T	T	T	T	T	K	G	G	G	G	G	G
T/W	31970	+	NA	NA	NA	NA	NA	NA	T	T	T	T	T	T	T	T	T	T	T	W	T	T	T	T	T	T
A/G/R	31977	+	NA	NA	NA	NA	NA	NA	G	G	G	G	G	G	G	G	G	R	G	R	A	A	A	A	A	A
C/Y	32213	+	NA	NA	NA	NA	NA	NA	C	C	C	C	C	C	C	C	C	C	C	Y	C	C	C	C	C	C
G/K	32214	+	NA	NA	NA	NA	NA	NA	G	G	G	G	G	G	G	G	G	G	G	K	G	G	G	G	G	G
G/T	32459	+	NA	NA	NA	NA	NA	NA	T	T	T	T	T	T	T	T	G	T	T	T	T	T	T	T	T	T
C/G	32543	+	NA	NA	NA	NA	NA	NA	G	G	G	G	G	G	G	G	G	G	G	G	C	C	C	C	C	C
N/T	32646	+	NA	NA	NA	NA	NA	NA	T	T	T	T	N	T	T	T	T	T	T	T	T	T	T	T	T	T
N/T	32649	+	NA	NA	NA	NA	NA	NA	T	T	T	T	N	T	T	T	T	T	T	T	T	T	T	T	T	T
C/N/Y	32650	+	NA	NA	NA	NA	NA	NA	C	C	C	C	N	C	C	Y	C	C	C	C	C	C	C	C	C	C
C	32709	+	NA	NA	NA	NA	NA	NA	-	-	-	-	-	-	-	-	-	-	-	-	C	C	C	C	C	C
0/T	32710	+	NA	NA	NA	NA	NA	NA	-	-	-	-	-	-	-	-	-	-	-	-	T	0	T	T	T	T
C	32762	+	NA	NA	NA	NA	NA	NA	C	C	C	C	C	C	C	C	C	C	C	C	-	-	-	-	-	-
C/T	32814	+	NA	NA	NA	NA	NA	NA	C	C	C	C	C	C	C	C	C	C	C	C	T	T	T	T	T	T
A/C	32992	+	NA	NA	NA	NA	NA	NA	A	A	A	A	A	A	A	A	C	A	A	A	A	A	A	A	A	A
0/C	33039	+	NA	NA	NA	NA	NA	NA	-	-	-	0	-	-	C	0	C	C	-	-	C	C	C	C	C	C
C/N	33040	+	NA	NA	NA	NA	NA	NA	N	N	N	C	N	N	C	C	C	C	N	N	C	C	C	C	C	C
K/T	33120	+	NA	NA	NA	NA	NA	NA	K	K	K	K	K	K	T	K	T	T	T	K	T	T	T	T	T	T
0/T	33246	+	NA	NA	NA	NA	NA	NA	-	-	-	-	-	-	-	-	-	-	-	0	T	T	T	T	T	T
T/W	33248	+	NA	NA	NA	NA	NA	NA	T	T	T	T	T	T	T	W	T	T	T	T	T	T	T	T	T	T
A/G/R	33296	+	NA	NA	NA	NA	NA	NA	G	G	G	G	G	G	G	G	G	G	G	G	A	A	R	A	A	A
A/R	33324	+	NA	NA	NA	NA	NA	NA	A	A	A	A	A	A	A	A	A	A	A	A	A	A	R	A	A	A
A/G	33330	+	NA	NA	NA	NA	NA	NA	G	G	G	G	G	G	A	G	G	A	G	G	G	G	G	G	G	G
G/R	33340	+	NA	NA	NA	NA	NA	NA	G	G	G	G	G	G	G	G	G	G	G	G	G	G	R	G	G	G
A/G/R	33346	+	NA	NA	NA	NA	NA	NA	A	A	A	A	A	A	A	A	A	A	A	A	G	G	R	G	G	G
G/S	33350	+	NA	NA	NA	NA	NA	NA	G	G	G	G	G	G	G	G	G	G	G	G	G	G	S	G	G	G
G/R	33351	+	NA	NA	NA	NA	NA	NA	G	G	G	G	G	G	G	G	G	G	G	G	G	G	R	G	G	G
C/S	33355	+	NA	NA	NA	NA	NA	NA	C	C	C	C	C	C	C	C	C	C	C	C	C	C	S	C	C	C
K/T	33356	+	NA	NA	NA	NA	NA	NA	T	T	T	T	T	T	T	T	T	T	T	T	T	T	K	T	T	T
K/T	33359	+	NA	NA	NA	NA	NA	NA	T	T	T	T	T	T	T	T	T	T	T	T	T	T	K	T	T	T
G/R	33361	+	NA	NA	NA	NA	NA	NA	G	G	G	G	G	G	G	G	G	G	G	G	G	G	R	G	G	G
C/Y	33366	+	NA	NA	NA	NA	NA	NA	C	C	C	C	C	C	C	C	C	C	C	C	C	C	Y	C	C	C
G/R	33374	+	NA	NA	NA	NA	NA	NA	G	G	G	G	G	G	G	G	G	G	G	G	G	G	R	G	G	G
G/K	33390	+	NA	NA	NA	NA	NA	NA	G	G	G	G	G	G	G	G	G	G	G	G	G	G	K	G	G	G
A/R	33396	+	NA	NA	NA	NA	NA	NA	A	A	A	A	A	A	R	A	A	A	A	A	A	A	R	A	A	A
A/N	33581	+	NA	NA	NA	NA	NA	NA	A	A	A	A	A	A	A	A	A	N	A	A	A	A	A	A	A	A
N/T	33601	+	NA	NA	NA	NA	NA	NA	T	T	T	T	T	T	T	T	T	N	T	T	T	T	T	T	T	T
G/N	33610	+	NA	NA	NA	NA	NA	NA	G	G	G	G	G	G	G	G	G	N	G	G	G	G	G	G	G	G
G/R	33858	+	NA	NA	NA	NA	NA	NA	G	G	G	G	G	G	G	G	G	R	G	G	G	G	G	G	G	G
A/C	33920	+	NA	NA	NA	NA	NA	NA	A	A	A	A	A	A	C	A	A	C	A	A	A	A	A	A	A	A
A/G	34185	+	NA	NA	NA	NA	NA	NA	G	G	G	G	G	G	G	G	G	G	G	G	A	A	A	A	A	A
C/T	34236	+	NA	NA	NA	NA	NA	NA	T	T	T	T	T	T	T	T	T	T	T	T	C	C	C	C	C	C
G/K/T	34291	+	NA	NA	NA	NA	NA	NA	T	T	T	K	T	T	G	T	T	G	T	T	T	T	T	T	T	T
G	34441	+	NA	NA	NA	NA	NA	NA	G	G	G	G	G	G	G	G	G	G	G	G	-	-	-	-	-	-
T	34443	+	NA	NA	NA	NA	NA	NA	-	-	-	-	-	-	-	-	-	-	-	-	T	T	T	T	T	T
G/T	34532	+	NA	NA	NA	NA	NA	NA	G	G	G	G	G	G	G	G	G	G	G	G	T	T	T	T	T	T
A/T	34682	+	NA	NA	NA	NA	NA	NA	A	A	A	A	A	A	A	A	A	A	A	A	T	T	T	T	T	T
C	34954	+	NA	NA	NA	NA	NA	NA	C	C	C	C	C	C	C	C	C	C	C	C	-	-	-	-	-	-
T	35181	+	NA	NA	NA	NA	NA	NA	T	T	T	T	T	T	T	T	T	T	T	T	-	-	-	-	-	-
C/T	35203	+	NA	NA	NA	NA	NA	NA	T	T	T	T	T	T	T	T	T	T	T	T	C	C	C	C	C	C
C/T	35267	+	NA	NA	NA	NA	NA	NA	C	C	C	C	C	C	C	C	C	C	C	C	T	T	T	T	T	T
G/T	35306	+	NA	NA	NA	NA	NA	NA	T	T	T	T	T	T	T	T	T	T	T	T	G	G	G	G	G	G
A/M	35349	+	NA	NA	NA	NA	NA	NA	A	A	A	A	A	A	M	A	A	A	A	A	A	A	A	A	A	A
G/K/T	35560	+	NA	NA	NA	NA	NA	NA	G	G	G	G	G	G	G	K	G	G	G	G	T	T	T	T	T	T
A/N	35621	+	NA	NA	NA	NA	NA	NA	A	A	A	A	A	A	N	A	A	A	A	A	A	A	A	A	A	A
G/T	35688	+	NA	NA	NA	NA	NA	NA	T	T	T	T	T	T	T	T	T	T	T	T	G	G	G	G	G	G
G/T	35896	+	NA	NA	NA	NA	NA	NA	G	G	G	G	G	G	G	G	G	G	G	G	T	T	T	T	T	T
A	35905	+	NA	NA	NA	NA	NA	NA	-	-	-	-	-	-	-	-	-	-	-	-	A	A	A	A	A	A
T	35910	+	NA	NA	NA	NA	NA	NA	T	T	T	T	T	T	T	T	T	T	T	T	-	-	-	-	-	-
A/G	35999	+	NA	NA	NA	NA	NA	NA	G	G	G	G	G	G	G	G	G	G	G	G	A	A	A	A	A	A
0/T	36003	+	NA	NA	NA	NA	NA	NA	T	0	T	T	T	T	T	T	T	T	T	T	T	T	T	0	T	T
N/T	36094	+	NA	NA	NA	NA	NA	NA	T	T	T	T	N	T	T	T	-	N	T	T	T	T	T	T	T	T
A/C	36159	+	NA	NA	NA	NA	NA	NA	C	C	C	C	C	C	C	C	C	C	C	C	A	A	A	A	A	A
T	36233	+	NA	NA	NA	NA	NA	NA	T	T	T	T	T	T	T	T	T	T	T	T	-	-	-	-	-	-
A	36260	+	NA	NA	NA	NA	NA	NA	-	-	-	-	-	-	-	-	-	-	-	-	A	A	A	A	A	A
A	36300	+	NA	NA	NA	NA	NA	NA	-	-	-	-	-	-	-	-	-	-	-	-	A	A	A	A	A	A
C/N/Y	36389	+	NA	NA	NA	NA	NA	NA	C	C	C	C	C	C	C	C	C	N	C	C	C	C	Y	C	C	C
A	36452	+	NA	NA	NA	NA	NA	NA	-	-	-	-	-	-	-	-	-	-	-	-	A	A	A	A	A	A
G/T	36454	+	NA	NA	NA	NA	NA	NA	G	G	G	G	G	G	G	G	G	G	G	G	T	T	T	T	T	T
T	36487	+	NA	NA	NA	NA	NA	NA	T	T	T	T	T	T	-	T	T	-	T	T	T	T	T	T	T	T
A/N/T	36488	+	NA	NA	NA	NA	NA	NA	A	A	A	A	A	A	N	A	N	N	A	A	T	T	T	T	T	T
A	36542	+	NA	NA	NA	NA	NA	NA	-	-	-	-	-	-	-	-	-	-	-	-	A	A	A	A	A	A
G/T	36571	+	NA	NA	NA	NA	NA	NA	G	G	G	G	G	G	G	G	G	G	G	G	T	T	T	T	T	T
G/T	36631	+	NA	NA	NA	NA	NA	NA	T	T	T	T	T	T	G	T	T	G	T	T	T	T	T	T	T	T
A/T/W	36721	+	NA	NA	NA	NA	NA	NA	T	T	T	W	T	T	A	T	A	A	T	T	A	A	A	A	A	A
A/G	36987	+	NA	NA	NA	NA	NA	NA	A	A	A	A	A	A	A	A	A	A	A	A	G	G	G	G	G	G
A/R	37071	+	NA	NA	NA	NA	NA	NA	A	A	A	A	A	A	A	R	A	A	A	A	A	A	A	A	A	A
C/Y	37083	+	NA	NA	NA	NA	NA	NA	C	C	C	C	C	C	C	Y	C	C	C	C	C	C	C	C	C	C
G/K	37091	+	NA	NA	NA	NA	NA	NA	G	G	G	G	G	G	G	K	G	G	G	G	G	G	G	G	G	G
G/K/T	37115	+	NA	NA	NA	NA	NA	NA	T	T	T	T	K	T	T	K	T	T	T	T	G	G	G	G	G	G
A/N	37232	+	NA	NA	NA	NA	NA	NA	A	A	A	A	A	A	A	A	A	N	A	A	A	A	A	A	A	A
A/C/N	37691	+	NA	NA	NA	NA	NA	NA	N	C	C	C	C	C	C	C	C	C	C	C	A	A	A	A	A	A
G/N	37703	+	NA	NA	NA	NA	NA	NA	N	G	G	G	G	G	G	G	G	G	G	G	G	G	G	G	G	G
A/G	38338	+	NA	NA	NA	NA	NA	NA	G	G	G	G	G	G	A	G	G	A	G	G	G	G	G	G	G	G
A/G	38355	+	NA	NA	NA	NA	NA	NA	G	G	G	G	G	G	G	G	G	G	G	G	A	A	A	A	A	A
C/T	38436	+	NA	NA	NA	NA	NA	NA	C	C	C	C	C	C	C	C	C	C	C	C	T	T	T	T	T	T
A/G	38770	+	NA	NA	NA	NA	NA	NA	A	A	A	A	A	A	A	A	A	A	A	A	G	G	G	G	G	G
C/T	39084	+	NA	NA	NA	NA	NA	NA	T	T	T	T	T	T	C	T	T	C	T	T	T	T	T	T	T	T
C/T	39117	+	NA	NA	NA	NA	NA	NA	T	T	T	T	T	T	T	T	T	T	T	T	C	C	C	C	C	C
C/T	39153	+	NA	NA	NA	NA	NA	NA	C	C	C	C	T	T	C	C	C	C	C	C	C	C	C	C	C	C
T	39603	+	NA	NA	NA	NA	NA	NA	-	-	-	-	-	-	-	-	-	-	-	-	T	T	T	T	T	T
A/C/M/N	39810	+	NA	NA	NA	NA	NA	NA	C	C	C	C	C	C	C	C	C	C	N	C	A	A	A	M	A	A
N/T	39960	+	NA	NA	NA	NA	NA	NA	N	T	T	T	T	T	T	T	T	T	T	T	T	T	T	T	T	T
C/N/T	39963	+	NA	NA	NA	NA	NA	NA	N	T	T	T	T	T	T	T	T	T	T	T	C	C	C	C	C	C
G/N	40013	+	NA	NA	NA	NA	NA	NA	N	G	G	G	G	G	G	G	G	G	G	G	G	G	G	G	G	G
C/T	40110	+	NA	NA	NA	NA	NA	NA	C	C	C	C	C	C	C	C	C	C	C	C	T	T	T	T	T	T
A/G/R	40153	+	NA	NA	NA	NA	NA	NA	G	A	G	R	A	A	A	R	A	A	G	G	A	A	A	A	A	A
T/Y	40197	+	NA	NA	NA	NA	NA	NA	T	T	T	T	T	T	T	Y	T	T	T	T	T	T	T	T	T	T
C/T	40247	+	NA	NA	NA	NA	NA	NA	T	T	T	T	T	T	T	T	T	T	T	T	C	C	C	C	C	C
G/K/N/T	40734	+	NA	NA	NA	NA	NA	NA	N	G	G	K	N	K	N	N	T	T	N	T	T	T	T	T	T	T
0/N/T/W	40738	+	NA	NA	NA	NA	NA	NA	N	-	-	0	N	0	N	N	0	-	N	W	T	T	T	T	T	T
A/N/T/W	40746	+	NA	NA	NA	NA	NA	NA	N	A	A	W	N	W	N	N	T	T	T	T	T	T	T	T	T	T
0/A/N	40749	+	NA	NA	NA	NA	NA	NA	N	A	A	A	N	A	-	N	A	-	A	0	-	-	-	-	-	-
K/N/T	40765	+	NA	NA	NA	NA	NA	NA	N	T	T	K	N	T	T	T	T	T	T	T	T	T	T	T	T	T
A/N/T	40789	+	NA	NA	NA	NA	NA	NA	N	T	T	T	N	T	T	T	T	T	T	T	A	A	A	A	A	A
A/C/N	40803	+	NA	NA	NA	NA	NA	NA	N	C	C	C	N	C	C	C	C	C	C	C	A	A	A	A	A	A
0/T	40960	+	NA	NA	NA	NA	NA	NA	T	T	T	T	T	T	T	T	T	T	T	T	-	0	-	-	-	-
G/R	40997	+	NA	NA	NA	NA	NA	NA	G	G	G	R	G	G	G	G	G	G	G	G	G	G	G	G	G	G
C/T	41081	+	NA	NA	NA	NA	NA	NA	C	C	C	C	C	C	T	C	C	T	C	C	C	C	C	C	C	C
A/C	41256	+	NA	NA	NA	NA	NA	NA	A	A	A	A	A	A	A	A	A	A	A	A	C	C	C	C	C	C
A/G	41472	+	NA	NA	NA	NA	NA	NA	G	G	G	G	G	G	G	G	A	G	G	G	G	G	G	G	G	G
G/T	41628	+	NA	NA	NA	NA	NA	NA	T	T	T	T	T	T	T	T	T	T	T	T	G	G	G	G	G	G
A/C/M	41721	+	NA	NA	NA	NA	NA	NA	C	C	C	C	C	C	C	C	C	C	C	C	A	A	M	A	M	A
A/G	41815	+	NA	NA	NA	NA	NA	NA	A	A	A	A	A	A	A	A	A	A	A	A	G	G	G	G	G	G
T/Y	41974	+	NA	NA	NA	NA	NA	NA	T	T	T	T	T	T	T	T	T	T	T	Y	T	T	T	T	T	T
A/N	43093	+	NA	NA	NA	NA	NA	NA	N	A	A	A	A	A	A	A	A	A	A	A	A	A	A	A	A	A
C/N	43111	+	NA	NA	NA	NA	NA	NA	N	C	C	C	C	C	C	C	C	C	C	C	C	C	C	C	C	C
N/T	43123	+	NA	NA	NA	NA	NA	NA	N	T	T	T	T	T	T	T	T	T	T	T	T	T	T	T	T	T
A/C/M	43288	+	NA	NA	NA	NA	NA	NA	C	C	C	M	C	C	A	M	A	A	C	C	A	A	A	A	A	A
A/G	43309	+	NA	NA	NA	NA	NA	NA	A	A	A	A	A	A	A	A	A	A	A	A	G	G	G	G	G	G
N/T/Y	43948	+	NA	NA	NA	NA	NA	NA	N	T	T	T	T	T	T	Y	T	T	T	Y	T	T	Y	T	T	T
A/N/R	43951	+	NA	NA	NA	NA	NA	NA	N	A	A	A	A	A	A	R	A	A	A	R	A	A	R	A	A	A
A/N/R	43954	+	NA	NA	NA	NA	NA	NA	N	A	A	A	A	A	A	R	A	A	A	R	A	A	R	A	A	A
C/N	43988	+	NA	NA	NA	NA	NA	NA	N	C	C	C	C	C	C	C	C	C	C	C	C	C	C	C	C	C
0/G/N	44005	+	NA	NA	NA	NA	NA	NA	N	0	G	G	G	G	0	0	G	G	G	0	G	G	G	G	G	G
C/Y	44053	+	NA	NA	NA	NA	NA	NA	C	C	C	C	C	C	Y	Y	C	C	C	Y	Y	C	Y	Y	C	C
T/Y	44102	+	NA	NA	NA	NA	NA	NA	T	T	T	T	T	T	T	Y	T	Y	Y	Y	T	Y	T	T	Y	T
A/R	44138	+	NA	NA	NA	NA	NA	NA	A	A	A	R	A	A	R	R	R	R	R	R	R	A	A	R	R	A
G/K	44156	+	NA	NA	NA	NA	NA	NA	G	G	K	K	G	G	K	K	K	K	K	K	K	K	G	K	K	G
G/K	44162	+	NA	NA	NA	NA	NA	NA	G	G	K	K	G	G	K	K	K	K	K	K	K	K	G	K	K	G
C/N	44171	+	NA	NA	NA	NA	NA	NA	N	C	C	C	C	C	C	C	C	C	C	C	C	C	C	C	C	C
G/R	44180	+	NA	NA	NA	NA	NA	NA	G	R	R	R	R	G	R	R	R	R	R	R	G	R	G	R	R	G
A/M	44205	+	NA	NA	NA	NA	NA	NA	A	M	M	M	M	A	M	M	M	M	M	M	A	M	A	M	M	A
T/Y	44258	+	NA	NA	NA	NA	NA	NA	T	T	T	Y	T	T	Y	Y	Y	T	T	Y	T	T	T	Y	T	T
A/M	44312	+	NA	NA	NA	NA	NA	NA	A	M	A	M	M	A	M	M	M	A	M	M	M	M	A	A	A	M
G/R	44318	+	NA	NA	NA	NA	NA	NA	G	R	R	R	R	G	R	R	R	G	R	R	R	R	G	G	G	R
A/R	44342	+	NA	NA	NA	NA	NA	NA	A	A	R	R	A	R	R	R	R	A	R	R	A	R	A	A	A	R
A/R	44360	+	NA	NA	NA	NA	NA	NA	A	A	R	R	A	R	R	R	R	A	R	R	R	R	A	R	A	R
C/M	44383	+	NA	NA	NA	NA	NA	NA	C	M	M	M	C	C	M	M	M	M	M	M	M	M	C	M	C	M
A/R	44396	+	NA	NA	NA	NA	NA	NA	A	R	R	R	A	A	R	R	R	R	R	R	A	R	A	R	A	R
C/Y	44417	+	NA	NA	NA	NA	NA	NA	C	Y	Y	Y	C	C	Y	Y	Y	Y	Y	Y	Y	Y	C	Y	C	Y
T/Y	44447	+	NA	NA	NA	NA	NA	NA	T	Y	T	Y	T	T	Y	Y	Y	Y	Y	Y	T	Y	Y	Y	T	Y
C/Y	44483	+	NA	NA	NA	NA	NA	NA	C	Y	Y	Y	C	C	C	Y	Y	Y	Y	Y	C	Y	Y	Y	Y	Y
A/W	44507	+	NA	NA	NA	NA	NA	NA	A	W	W	W	A	A	A	W	W	W	W	W	A	W	W	W	W	W
G/K	44510	+	NA	NA	NA	NA	NA	NA	G	K	K	K	G	G	G	K	K	K	K	K	G	K	K	K	K	K
C/Y	44516	+	NA	NA	NA	NA	NA	NA	C	Y	Y	Y	C	C	C	Y	Y	Y	Y	Y	C	Y	Y	Y	Y	Y
A/R	44528	+	NA	NA	NA	NA	NA	NA	A	R	R	R	A	A	R	R	R	A	R	R	A	A	R	R	R	R
A/R	44549	+	NA	NA	NA	NA	NA	NA	A	A	R	A	A	A	R	R	A	A	R	R	A	A	R	R	R	R
G/R	44576	+	NA	NA	NA	NA	NA	NA	R	G	G	G	G	G	R	R	G	G	G	R	G	G	R	R	G	R
C/S	44585	+	NA	NA	NA	NA	NA	NA	S	C	C	C	C	C	S	S	C	C	C	S	C	C	S	S	S	S
A/G/R	44828	+	NA	NA	NA	NA	NA	NA	A	A	A	A	A	A	A	A	A	A	A	R	G	G	G	G	G	G
G/N	45545	+	NA	NA	NA	NA	NA	NA	G	G	G	G	G	G	G	G	G	N	G	G	G	G	G	G	G	G
C/Y	45704	+	NA	NA	NA	NA	NA	NA	C	C	C	C	C	C	C	Y	C	C	C	C	C	C	C	C	C	C
C/T/Y	45719	+	NA	NA	NA	NA	NA	NA	C	C	C	C	C	C	C	C	C	C	C	C	Y	Y	Y	T	Y	T
N/T	45755	+	NA	NA	NA	NA	NA	NA	T	T	T	T	T	T	T	T	T	N	T	T	T	T	T	T	T	T
G/N	45758	+	NA	NA	NA	NA	NA	NA	G	G	G	G	G	G	G	G	G	N	G	G	G	G	G	G	G	G
K/T	46292	+	NA	NA	NA	NA	NA	NA	T	T	T	T	T	T	T	T	T	T	T	T	T	K	K	T	T	T
C/N	46387	+	NA	NA	NA	NA	NA	NA	C	C	C	C	N	C	C	C	C	C	C	C	C	C	C	C	C	C
G/N	46393	+	NA	NA	NA	NA	NA	NA	G	G	G	G	G	G	G	G	G	G	N	G	G	G	G	G	G	G
C/T/Y	46502	+	NA	NA	NA	NA	NA	NA	T	T	T	T	T	T	T	Y	T	T	T	T	C	C	C	C	C	C
A/C	46559	+	NA	NA	NA	NA	NA	NA	A	A	A	A	A	A	C	A	A	C	A	A	A	A	A	A	A	A
G/T	46563	+	NA	NA	NA	NA	NA	NA	T	T	T	T	T	T	T	T	T	T	T	T	G	G	G	G	G	G
A/C	46564	+	NA	NA	NA	NA	NA	NA	C	C	C	C	C	C	C	C	C	C	C	C	A	A	A	A	A	A
C/T	46616	+	NA	NA	NA	NA	NA	NA	T	T	T	T	T	T	T	T	T	T	T	T	C	C	C	C	C	C
A/C	46642	+	NA	NA	NA	NA	NA	NA	C	C	C	C	C	C	C	C	C	C	C	C	A	A	A	A	A	A
A/T/W	46688	+	NA	NA	NA	NA	NA	NA	A	A	A	A	A	A	A	A	A	A	A	A	T	W	W	T	W	T
C/T/Y	46719	+	NA	NA	NA	NA	NA	NA	C	C	C	C	C	C	C	C	C	C	C	C	Y	Y	T	Y	Y	Y
A/C	46851	+	NA	NA	NA	NA	NA	NA	A	A	A	A	A	A	A	A	A	A	A	A	C	C	C	C	C	C
A/C	47072	+	NA	NA	NA	NA	NA	NA	C	C	C	C	C	C	A	C	C	A	C	C	C	C	C	C	C	C
G/K	47474	+	NA	NA	NA	NA	NA	NA	G	G	G	G	G	G	G	G	G	G	G	G	K	K	K	G	K	K
A/C	47543	+	NA	NA	NA	NA	NA	NA	C	C	C	C	C	C	C	C	C	C	C	C	A	A	A	A	A	A
C/T	47574	+	NA	NA	NA	NA	NA	NA	T	T	T	T	T	T	T	T	T	T	T	T	C	C	C	C	C	C
G/K/T	48173	+	NA	NA	NA	NA	NA	NA	T	T	T	T	T	T	T	T	T	T	T	K	G	G	G	G	G	G
C/T/Y	48574	+	NA	NA	NA	NA	NA	NA	C	T	C	Y	T	T	T	Y	T	T	C	C	T	T	T	T	T	T
A/C	48694	+	NA	NA	NA	NA	NA	NA	A	A	A	A	A	A	A	A	A	A	A	A	C	C	C	C	C	C
C/G	48731	+	NA	NA	NA	NA	NA	NA	G	G	C	G	G	G	G	G	G	G	G	G	G	G	G	G	G	G
C/T	48756	+	NA	NA	NA	NA	NA	NA	T	T	T	T	T	T	C	T	T	C	T	T	T	T	T	T	T	T
A/G	48784	+	NA	NA	NA	NA	NA	NA	G	G	G	G	G	G	G	G	G	G	G	G	A	A	A	A	A	A
C/T	48937	+	NA	NA	NA	NA	NA	NA	T	T	T	T	T	T	T	T	T	T	T	T	C	C	C	C	C	C
N/T/Y	49162	+	NA	NA	NA	NA	NA	NA	T	T	T	Y	N	T	T	T	T	T	T	T	T	T	T	T	T	T
C/M	49164	+	NA	NA	NA	NA	NA	NA	C	C	C	C	N	C	C	C	C	C	C	C	C	M	C	M	M	M
G	49387	+	NA	NA	NA	NA	NA	NA	G	G	G	G	G	G	-	G	G	-	G	G	G	G	G	G	G	G
C/T	49437	+	NA	NA	NA	NA	NA	NA	T	C	T	T	T	T	T	T	T	T	T	T	T	T	T	T	T	T
T/W	49438	+	NA	NA	NA	NA	NA	NA	T	T	T	T	T	T	T	T	T	T	T	T	T	T	W	W	T	T
A/G/R	49612	+	NA	NA	NA	NA	NA	NA	G	G	G	G	G	G	G	R	G	G	G	G	A	A	A	A	A	A
0/A	49741	+	NA	NA	NA	NA	NA	NA	-	-	-	-	-	-	-	-	-	-	-	-	A	A	A	0	A	A
A/W	49742	+	NA	NA	NA	NA	NA	NA	A	A	A	A	A	A	A	W	A	A	A	A	A	A	A	A	A	A
G/T	49800	+	NA	NA	NA	NA	NA	NA	G	G	G	G	G	G	G	G	G	G	G	G	T	T	T	T	T	T
C/G/S	49834	+	NA	NA	NA	NA	NA	NA	C	C	C	C	S	C	C	C	C	C	C	C	G	G	G	G	G	G
T	49888	+	NA	NA	NA	NA	NA	NA	T	T	T	T	T	T	T	T	T	T	T	T	-	-	-	-	-	-
C/T	49930	+	NA	NA	NA	NA	NA	NA	C	C	C	C	C	C	C	C	C	C	C	C	T	T	T	T	T	T
C/N/T	49966	+	NA	NA	NA	NA	NA	NA	T	T	T	T	N	C	T	T	T	T	T	T	T	T	T	T	T	T
A/C/M	50001	+	NA	NA	NA	NA	NA	NA	A	A	A	A	A	A	A	M	A	A	A	A	C	C	C	C	C	C
A/G/N	50043	+	NA	NA	NA	NA	NA	NA	G	G	G	G	G	G	G	G	A	N	G	G	G	G	G	G	G	G
A/G	50294	+	NA	NA	NA	NA	NA	NA	A	A	A	A	G	G	A	A	A	A	A	A	A	A	A	A	A	A
N/T	50319	+	NA	NA	NA	NA	NA	NA	T	T	T	T	T	T	T	T	T	N	T	T	T	T	T	T	T	T
0/N	50323	+	NA	NA	NA	NA	NA	NA	-	-	-	-	-	-	-	-	-	N	-	0	-	-	-	-	-	-
A/N	50422	+	NA	NA	NA	NA	NA	NA	A	A	A	A	A	A	A	A	A	N	A	A	A	A	A	A	A	A
N/T	50448	+	NA	NA	NA	NA	NA	NA	T	T	T	T	T	T	T	T	T	N	T	T	T	T	T	T	T	T
N/T	50472	+	NA	NA	NA	NA	NA	NA	T	T	T	T	T	T	T	T	T	N	T	T	T	T	T	T	T	T
C/N/T	50488	+	NA	NA	NA	NA	NA	NA	C	C	C	C	C	C	C	C	T	N	C	C	C	C	C	C	C	C
C/G	50864	+	NA	NA	NA	NA	NA	NA	C	C	C	C	C	C	C	C	C	C	C	C	G	G	G	G	G	G
A/G	50865	+	NA	NA	NA	NA	NA	NA	A	A	A	A	A	A	A	A	A	A	A	A	G	G	G	G	G	G
A/G/R	50986	+	NA	NA	NA	NA	NA	NA	G	G	G	R	G	G	A	G	A	A	G	G	A	A	A	A	A	A
G	51790	+	NA	NA	NA	NA	NA	NA	-	-	-	-	-	-	-	-	-	-	-	-	G	G	G	G	G	G
A/G	51944	+	NA	NA	NA	NA	NA	NA	G	G	G	G	G	G	G	G	G	G	G	G	A	A	A	A	A	A
A/G	52174	+	NA	NA	NA	NA	NA	NA	G	G	G	G	G	G	G	G	G	G	G	G	A	A	A	A	A	A
A/C	52465	+	NA	NA	NA	NA	NA	NA	A	A	A	A	A	A	A	A	A	A	A	A	C	C	C	C	C	C
G/K/T	52707	+	NA	NA	NA	NA	NA	NA	G	G	G	G	G	G	G	K	G	G	G	G	T	T	T	T	T	T
G/T	52867	+	NA	NA	NA	NA	NA	NA	G	G	G	G	G	G	G	G	G	G	G	G	T	T	T	T	T	T
C/T	52943	+	NA	NA	NA	NA	NA	NA	T	T	T	T	T	T	T	T	T	T	T	T	C	C	C	C	C	C
0/T	52981	+	NA	NA	NA	NA	NA	NA	-	-	-	-	-	-	-	-	-	-	-	-	T	0	T	T	T	T
0/T	53476	+	NA	NA	NA	NA	NA	NA	-	-	-	-	-	-	-	-	-	-	-	0	T	T	T	T	T	T
T	53524	+	NA	NA	NA	NA	NA	NA	-	-	-	-	-	-	-	-	-	-	-	-	T	T	T	T	T	T
A/C	53656	+	NA	NA	NA	NA	NA	NA	C	C	C	C	C	C	C	C	C	C	C	C	A	A	A	A	A	A
C/G	53687	+	NA	NA	NA	NA	NA	NA	G	G	G	G	G	G	G	G	G	G	G	G	C	C	C	C	C	C
A/C	53929	+	NA	NA	NA	NA	NA	NA	A	A	A	A	A	A	A	A	A	A	A	A	C	C	C	C	C	C
G/T	54034	+	NA	NA	NA	NA	NA	NA	T	T	T	T	T	T	T	T	G	T	T	T	T	T	T	T	T	T
A/T/W	54035	+	NA	NA	NA	NA	NA	NA	A	A	A	A	A	A	A	A	A	A	A	W	T	T	T	T	T	T
G/K/T	54047	+	NA	NA	NA	NA	NA	NA	G	G	G	G	G	G	G	G	G	G	G	K	T	T	T	T	T	T
C/T	54439	+	NA	NA	NA	NA	NA	NA	C	C	C	C	C	C	C	C	C	C	C	C	T	T	T	T	T	T
C/N/T	54942	+	NA	NA	NA	NA	NA	NA	N	C	C	C	C	C	C	C	C	C	C	C	T	T	T	T	T	T
0/T	55448	+	NA	NA	NA	NA	NA	NA	T	T	T	0	T	T	T	T	T	T	T	T	T	T	T	T	T	T
K/T	55563	+	NA	NA	NA	NA	NA	NA	T	T	T	K	T	T	T	K	T	T	T	T	T	T	T	T	T	T
A/G/N	55877	+	NA	NA	NA	NA	NA	NA	N	A	A	A	A	A	A	A	A	A	A	A	G	G	G	G	G	G
G/N	55909	+	NA	NA	NA	NA	NA	NA	N	G	G	G	G	G	G	G	G	G	G	G	G	G	G	G	G	G
A/G/N	56092	+	NA	NA	NA	NA	NA	NA	G	G	G	G	G	G	N	G	G	G	G	G	A	A	A	A	A	A
A/C/M	56163	+	NA	NA	NA	NA	NA	NA	A	A	A	A	A	A	A	M	C	A	A	A	A	A	A	A	A	A
A/G	56210	+	NA	NA	NA	NA	NA	NA	A	A	A	A	A	A	A	A	A	A	A	A	G	G	G	G	G	G
A/C/M/N	56239	+	NA	NA	NA	NA	NA	NA	C	C	C	C	N	C	C	C	C	C	C	M	A	A	A	A	A	A
C/N/T/Y	56259	+	NA	NA	NA	NA	NA	NA	C	T	C	Y	N	T	T	C	T	T	C	Y	T	T	T	T	T	T
A/N/T/W	56261	+	NA	NA	NA	NA	NA	NA	T	T	T	W	N	A	T	T	T	T	T	T	A	A	A	A	A	A
N/T	56289	+	NA	NA	NA	NA	NA	NA	T	T	T	T	N	T	T	T	T	T	T	T	T	T	T	T	T	T
N/T	56292	+	NA	NA	NA	NA	NA	NA	T	T	T	T	N	T	T	T	T	T	T	T	T	T	T	T	T	T
G/N/T	56303	+	NA	NA	NA	NA	NA	NA	G	G	G	G	N	G	N	G	G	G	G	G	T	T	T	T	T	T
G/N/T	56308	+	NA	NA	NA	NA	NA	NA	G	G	G	G	N	G	N	G	G	G	G	G	T	T	T	T	T	T
N/T	56312	+	NA	NA	NA	NA	NA	NA	T	T	T	T	N	T	T	T	T	T	T	T	T	T	T	T	T	T
C/N	56327	+	NA	NA	NA	NA	NA	NA	C	C	C	C	N	C	C	C	C	C	C	C	C	C	C	C	C	C
N/T	56338	+	NA	NA	NA	NA	NA	NA	T	T	T	T	N	T	T	T	T	T	T	T	T	T	T	T	T	T
N/T	56346	+	NA	NA	NA	NA	NA	NA	T	T	T	T	N	T	T	T	T	T	T	T	T	T	T	T	T	T
C/T	56562	+	NA	NA	NA	NA	NA	NA	T	T	T	T	C	C	T	T	T	T	T	T	T	T	T	T	T	T
G/R	56618	+	NA	NA	NA	NA	NA	NA	G	G	G	R	G	G	G	G	G	G	G	G	G	G	G	G	G	G
T	56800	+	NA	NA	NA	NA	NA	NA	-	-	-	-	-	-	-	-	-	-	-	-	T	T	T	T	T	T
T/Y	57121	+	NA	NA	NA	NA	NA	NA	T	T	T	Y	T	T	T	T	T	T	T	T	T	T	T	T	T	T
C/M	57224	+	NA	NA	NA	NA	NA	NA	C	C	C	C	C	C	C	C	C	C	C	C	C	M	C	C	C	C
T	57482	+	NA	NA	NA	NA	NA	NA	T	T	T	T	T	T	T	T	T	T	T	T	-	-	-	-	-	-
G/N	57854	+	NA	NA	NA	NA	NA	NA	G	G	G	G	G	G	G	G	G	G	N	G	G	G	G	G	G	G
N/T	57866	+	NA	NA	NA	NA	NA	NA	T	T	T	T	T	T	T	T	T	T	N	T	T	T	T	T	T	T
A/G	58450	+	NA	NA	NA	NA	NA	NA	G	G	G	G	G	G	G	G	A	G	G	G	G	G	G	G	G	G
G/R	58621	+	NA	NA	NA	NA	NA	NA	G	G	G	G	G	G	G	R	G	G	G	G	G	G	G	G	R	G
C/Y	58624	+	NA	NA	NA	NA	NA	NA	C	C	C	C	C	C	C	Y	C	C	C	C	C	C	C	C	Y	C
G/R	58626	+	NA	NA	NA	NA	NA	NA	G	G	G	G	G	G	G	R	G	G	G	G	G	G	G	G	R	G
0/G	58629	+	NA	NA	NA	NA	NA	NA	G	G	G	G	G	G	G	0	G	G	G	G	G	G	G	G	0	G
G/T	58696	+	NA	NA	NA	NA	NA	NA	G	G	G	G	G	G	G	G	G	G	G	G	T	T	T	T	T	T
G/R	58816	+	NA	NA	NA	NA	NA	NA	G	G	G	G	G	G	G	R	G	G	G	G	G	G	G	G	G	G
C/T/Y	59032	+	NA	NA	NA	NA	NA	NA	C	C	C	C	C	C	Y	C	C	C	C	C	T	T	T	T	T	T
A/G	59119	+	NA	NA	NA	NA	NA	NA	G	G	G	G	G	G	G	G	G	G	G	G	A	A	A	A	A	A
C/T/Y	59584	+	NA	NA	NA	NA	NA	NA	T	T	T	T	Y	T	T	T	C	T	T	T	T	T	T	T	T	T
A/C/N	59785	+	NA	NA	NA	NA	NA	NA	N	C	C	C	C	C	C	C	C	C	C	C	A	A	A	A	A	A
N/T	59806	+	NA	NA	NA	NA	NA	NA	N	T	T	T	T	T	T	T	T	T	T	T	T	T	T	T	T	T
N/T	59814	+	NA	NA	NA	NA	NA	NA	N	-	-	-	-	-	-	-	-	-	-	-	T	T	T	T	T	T
C/N	59820	+	NA	NA	NA	NA	NA	NA	N	N	N	N	N	N	N	N	N	N	N	N	C	C	C	C	C	C
A/N	59845	+	NA	NA	NA	NA	NA	NA	N	A	A	A	A	A	A	A	A	A	A	A	A	A	A	A	A	A
N/T	59864	+	NA	NA	NA	NA	NA	NA	N	T	T	T	T	T	T	T	T	T	T	T	T	T	T	T	T	T
G/T	60006	+	NA	NA	NA	NA	NA	NA	G	G	G	G	G	G	G	G	G	G	G	G	T	T	T	T	T	T
A/C	60091	+	NA	NA	NA	NA	NA	NA	A	A	A	A	A	A	C	A	A	C	A	A	A	A	A	A	A	A
C/Y	60807	+	NA	NA	NA	NA	NA	NA	C	C	C	C	C	C	C	C	C	C	C	C	C	C	C	C	Y	C
G/T	61234	+	NA	NA	NA	NA	NA	NA	G	G	G	G	G	G	G	G	G	G	G	G	T	T	T	T	T	T
C/Y	61385	+	NA	NA	NA	NA	NA	NA	C	C	C	C	C	C	C	C	C	C	C	C	C	C	C	C	Y	C
G/R	61402	+	NA	NA	NA	NA	NA	NA	G	G	G	G	G	G	G	G	G	G	G	G	G	G	G	G	R	G
G/K	61406	+	NA	NA	NA	NA	NA	NA	G	G	G	G	G	G	G	G	G	G	G	G	G	G	G	G	K	G
A/W	61411	+	NA	NA	NA	NA	NA	NA	A	A	A	A	A	A	A	A	A	A	A	A	A	A	A	A	W	A
K/T	61421	+	NA	NA	NA	NA	NA	NA	T	T	T	T	T	T	T	T	T	T	T	T	T	T	T	T	K	T
G/R	61426	+	NA	NA	NA	NA	NA	NA	G	G	G	G	G	G	G	G	G	G	G	G	G	G	G	G	R	G
G/K	61441	+	NA	NA	NA	NA	NA	NA	G	G	G	G	G	G	G	G	G	G	G	G	G	G	G	G	K	G
C/Y	61445	+	NA	NA	NA	NA	NA	NA	C	C	C	C	C	C	C	C	C	C	C	C	C	C	C	C	Y	C
0/G	61446	+	NA	NA	NA	NA	NA	NA	G	G	G	G	G	G	G	G	G	G	G	G	G	G	G	G	0	G
C/Y	61453	+	NA	NA	NA	NA	NA	NA	C	C	C	C	C	C	C	C	C	C	C	C	C	C	C	C	Y	C
G/R	61460	+	NA	NA	NA	NA	NA	NA	G	G	G	G	G	G	G	G	G	G	G	G	G	G	G	G	R	G
T/Y	61461	+	NA	NA	NA	NA	NA	NA	T	T	T	T	T	T	T	T	T	T	T	T	T	T	T	T	Y	T
G/R	61462	+	NA	NA	NA	NA	NA	NA	G	G	G	G	G	G	G	G	G	G	G	G	G	G	G	G	R	G
G/K	61484	+	NA	NA	NA	NA	NA	NA	G	G	G	G	G	G	G	G	G	G	G	G	G	G	G	G	K	G
C/M	61495	+	NA	NA	NA	NA	NA	NA	C	C	C	C	C	C	C	C	C	C	C	C	C	C	C	C	M	C
C/Y	61497	+	NA	NA	NA	NA	NA	NA	C	C	C	C	C	C	C	C	C	C	C	C	C	C	C	C	Y	C
T	62044	+	NA	NA	NA	NA	NA	NA	T	T	T	T	T	T	T	T	T	T	T	T	-	-	-	-	-	-
C/T/Y	62134	+	NA	NA	NA	NA	NA	NA	C	C	C	Y	C	C	T	Y	T	T	C	C	T	T	T	T	T	T
A/G	62153	+	NA	NA	NA	NA	NA	NA	A	A	A	A	A	A	A	A	A	A	A	A	G	G	G	G	G	G
A/C	62166	+	NA	NA	NA	NA	NA	NA	A	A	A	A	A	A	A	A	A	A	A	A	C	C	C	C	C	C
G/R	62323	+	NA	NA	NA	NA	NA	NA	G	G	G	G	G	G	G	R	G	G	G	G	G	G	G	G	G	G
A/G/R	62344	+	NA	NA	NA	NA	NA	NA	G	A	G	R	A	A	A	R	A	A	G	G	A	A	A	A	A	A
A/C	62350	+	NA	NA	NA	NA	NA	NA	C	C	C	C	C	C	A	C	C	A	C	C	C	C	C	C	C	C
N/T	62430	+	NA	NA	NA	NA	NA	NA	N	T	T	T	T	T	T	T	T	T	T	T	T	T	T	T	T	T
C/Y	62456	+	NA	NA	NA	NA	NA	NA	C	C	C	C	C	C	C	C	C	C	C	C	C	C	Y	C	Y	C
A/G/R	62717	+	NA	NA	NA	NA	NA	NA	G	G	G	R	G	G	A	R	A	A	G	G	A	A	A	A	A	A
G/T	62789	+	NA	NA	NA	NA	NA	NA	G	G	G	G	G	G	G	G	G	G	G	G	T	T	T	T	T	T
A/G	62955	+	NA	NA	NA	NA	NA	NA	A	A	A	A	A	A	A	A	A	A	A	A	G	G	G	G	G	G
C/T	63008	+	NA	NA	NA	NA	NA	NA	T	T	T	T	T	T	T	T	T	T	T	T	C	C	C	C	C	C
G/T	63158	+	NA	NA	NA	NA	NA	NA	T	T	T	T	T	T	T	T	G	T	T	T	T	T	T	T	T	T
C/N	63253	+	NA	NA	NA	NA	NA	NA	C	C	C	C	N	C	C	C	C	C	C	C	C	C	C	C	C	C
A/N	63305	+	NA	NA	NA	NA	NA	NA	A	A	A	A	N	A	A	A	A	A	A	A	A	A	A	A	A	A
C/N	63314	+	NA	NA	NA	NA	NA	NA	C	C	C	C	N	C	C	C	C	C	C	C	C	C	C	C	C	C
G/N	63362	+	NA	NA	NA	NA	NA	NA	G	G	G	G	N	G	G	G	G	G	G	G	G	G	G	G	G	G
G/K/T	63402	+	NA	NA	NA	NA	NA	NA	T	T	T	K	T	T	G	T	G	G	T	T	G	G	G	G	G	G
A/C	63449	+	NA	NA	NA	NA	NA	NA	A	A	A	A	A	A	A	A	A	A	A	A	C	C	C	C	C	C
A/R	63696	+	NA	NA	NA	NA	NA	NA	A	A	A	A	A	A	A	R	A	A	R	A	A	A	A	A	R	A
C/Y	63708	+	NA	NA	NA	NA	NA	NA	C	C	C	C	C	C	C	Y	C	C	Y	C	C	C	C	C	C	C
A/R	63711	+	NA	NA	NA	NA	NA	NA	A	A	A	A	A	A	A	R	A	A	R	A	A	A	A	A	A	A
A	63931	+	NA	NA	NA	NA	NA	NA	-	-	-	-	-	-	-	-	-	-	-	-	A	A	A	A	A	A
A/T	63940	+	NA	NA	NA	NA	NA	NA	A	A	A	A	A	A	A	A	A	A	A	A	T	T	T	T	T	T
T	63972	+	NA	NA	NA	NA	NA	NA	-	-	-	-	-	-	-	-	-	-	-	-	T	T	T	T	T	T
A/W	64019	+	NA	NA	NA	NA	NA	NA	A	A	A	A	A	A	A	A	A	A	A	A	W	W	W	W	W	W
N/T	64194	+	NA	NA	NA	NA	NA	NA	T	T	T	T	T	T	T	T	T	T	T	T	T	T	N	T	T	T
A/T	64222	+	NA	NA	NA	NA	NA	NA	T	T	T	T	T	T	T	T	T	T	T	T	T	T	A	T	T	T
A/G/N/R	64270	+	NA	NA	NA	NA	NA	NA	A	A	A	A	A	A	R	A	A	A	N	A	G	G	G	G	G	G
C/N	64468	+	NA	NA	NA	NA	NA	NA	C	C	C	C	C	C	N	C	C	C	C	C	C	C	C	C	C	C
N	64487	+	NA	NA	NA	NA	NA	NA	-	-	-	-	-	-	N	-	-	-	-	-	-	-	-	-	-	-
N/T	64496	+	NA	NA	NA	NA	NA	NA	T	T	T	T	T	T	N	T	T	T	T	T	T	T	T	T	T	T
A/N	64499	+	NA	NA	NA	NA	NA	NA	A	A	A	A	A	A	N	A	A	A	A	A	A	A	A	A	A	A
A/G/N	64500	+	NA	NA	NA	NA	NA	NA	G	G	G	G	G	G	N	G	A	G	G	G	G	G	G	G	G	G
N	64515	+	NA	NA	NA	NA	NA	NA	-	-	-	-	-	-	N	-	-	-	-	-	-	-	-	-	-	-
N/T	64516	+	NA	NA	NA	NA	NA	NA	T	T	T	T	T	T	N	T	T	T	T	T	T	T	T	T	T	T
N	64518	+	NA	NA	NA	NA	NA	NA	-	-	-	-	-	-	N	-	-	-	-	-	-	-	-	-	-	-
A/C	64618	+	NA	NA	NA	NA	NA	NA	C	C	C	C	C	C	C	C	C	C	C	C	A	A	A	A	A	A
G/T	64669	+	NA	NA	NA	NA	NA	NA	T	T	T	T	T	T	T	T	G	T	T	T	T	T	T	T	T	T
G/N	64733	+	NA	NA	NA	NA	NA	NA	G	G	G	G	N	G	G	G	G	G	G	G	G	G	G	G	G	G
G/T	64827	+	NA	NA	NA	NA	NA	NA	T	T	T	T	T	T	G	T	T	G	T	T	T	T	T	T	T	T
C/Y	64845	+	NA	NA	NA	NA	NA	NA	C	C	C	C	C	C	C	Y	C	C	C	C	C	C	C	C	C	C
A/C/M	64926	+	NA	NA	NA	NA	NA	NA	A	A	A	A	A	A	A	A	A	A	M	A	C	C	C	C	C	C
C/T	64998	+	NA	NA	NA	NA	NA	NA	T	T	T	T	T	T	T	T	C	T	T	T	T	T	T	T	T	T
A/C	65384	+	NA	NA	NA	NA	NA	NA	A	A	A	A	A	A	A	A	C	A	A	A	A	A	A	A	A	A
C/T	65464	+	NA	NA	NA	NA	NA	NA	T	T	T	T	T	T	T	T	T	T	T	T	C	C	C	C	C	C
A/C/M	65656	+	NA	NA	NA	NA	NA	NA	A	A	A	M	A	A	C	M	C	C	A	A	C	C	C	C	C	C
A/G	65857	+	NA	NA	NA	NA	NA	NA	G	G	G	G	G	G	G	G	G	G	G	G	A	A	A	A	A	A
K/T	66023	+	NA	NA	NA	NA	NA	NA	T	T	T	T	T	T	T	K	T	T	T	T	T	T	T	T	T	T
G/K/T	66074	+	NA	NA	NA	NA	NA	NA	T	T	T	K	T	T	G	K	G	G	T	T	G	G	G	G	G	G
A/G	66229	+	NA	NA	NA	NA	NA	NA	A	A	A	A	A	A	A	A	A	A	A	A	G	G	G	G	G	G
N/T	66310	+	NA	NA	NA	NA	NA	NA	T	T	T	T	T	T	T	T	T	N	T	T	T	T	T	T	T	T
A/G	66362	+	NA	NA	NA	NA	NA	NA	G	G	G	G	G	G	G	G	G	G	G	G	A	A	A	A	A	A
C/T	66613	+	NA	NA	NA	NA	NA	NA	T	T	T	T	T	T	T	T	T	T	T	T	C	C	C	C	C	C
C/T	66730	+	NA	NA	NA	NA	NA	NA	T	T	T	T	T	T	T	T	T	T	T	T	C	C	C	C	C	C
A/T	66787	+	NA	NA	NA	NA	NA	NA	A	A	A	A	A	A	A	A	A	A	A	A	T	T	T	T	T	T
A/T	66807	+	NA	NA	NA	NA	NA	NA	T	T	T	T	T	T	T	T	T	T	T	T	A	A	A	A	A	A
A/G	67033	+	NA	NA	NA	NA	NA	NA	A	A	A	A	A	A	A	A	G	A	A	A	A	A	A	A	A	A
C/T	67255	+	NA	NA	NA	NA	NA	NA	C	C	C	C	C	C	C	C	T	C	C	C	C	C	C	C	C	C
G/T	67348	+	NA	NA	NA	NA	NA	NA	G	G	G	G	G	G	G	G	G	G	G	G	T	T	T	T	T	T
A/G	67442	+	NA	NA	NA	NA	NA	NA	G	G	G	G	G	G	G	G	A	G	G	G	G	G	G	G	G	G
K/T	68167	+	NA	NA	NA	NA	NA	NA	T	T	T	T	T	T	T	T	K	T	T	T	T	T	T	T	T	T
G/T	68206	+	NA	NA	NA	NA	NA	NA	T	T	T	T	T	T	T	T	T	T	T	T	G	G	G	G	G	G
C/T	68225	+	NA	NA	NA	NA	NA	NA	C	C	C	C	C	C	C	C	C	C	C	C	T	T	T	T	T	T
A/C	68289	+	NA	NA	NA	NA	NA	NA	C	C	C	C	C	C	C	C	C	C	C	C	A	A	A	A	A	A
0/T	68300	+	NA	NA	NA	NA	NA	NA	-	-	-	-	-	-	-	-	-	0	-	-	T	T	T	T	T	T
T	68383	+	NA	NA	NA	NA	NA	NA	-	-	-	-	-	-	-	-	-	-	-	-	T	T	T	T	T	T
K/T	68585	+	NA	NA	NA	NA	NA	NA	T	T	T	K	T	T	T	T	T	T	T	T	T	T	T	T	T	T
T	68711	+	NA	NA	NA	NA	NA	NA	T	T	T	T	T	T	T	T	T	T	T	T	-	-	-	-	-	-
0/T	68712	+	NA	NA	NA	NA	NA	NA	T	T	T	T	T	T	T	T	T	T	T	T	-	-	0	-	-	-
0/T	68713	+	NA	NA	NA	NA	NA	NA	T	T	T	T	T	T	T	T	T	T	T	T	-	-	0	-	-	-
C	68715	+	NA	NA	NA	NA	NA	NA	-	-	-	-	-	-	-	-	-	-	-	-	C	C	C	C	C	C
A/G/R	68721	+	NA	NA	NA	NA	NA	NA	G	G	G	G	G	G	G	G	G	G	G	G	A	A	R	A	A	A
C/G/S	68722	+	NA	NA	NA	NA	NA	NA	G	G	G	G	G	G	G	G	G	G	G	G	C	C	S	C	C	C
C/T/Y	68723	+	NA	NA	NA	NA	NA	NA	T	T	T	T	T	T	T	T	T	T	T	T	C	C	Y	C	C	C
A/G	69523	+	NA	NA	NA	NA	NA	NA	G	G	G	G	G	G	G	G	G	G	G	G	A	A	A	A	A	A
T/Y	69926	+	NA	NA	NA	NA	NA	NA	Y	T	T	T	T	T	T	Y	T	T	T	T	T	T	T	Y	Y	T
A/M	69943	+	NA	NA	NA	NA	NA	NA	M	A	A	A	A	M	A	M	A	A	M	A	A	M	A	M	M	M
G/R	69957	+	NA	NA	NA	NA	NA	NA	R	G	G	G	G	R	G	R	G	G	R	G	G	R	G	G	R	G
0/C	69965	+	NA	NA	NA	NA	NA	NA	C	C	C	C	C	0	C	0	C	C	0	C	C	0	C	C	0	C
G/R	69983	+	NA	NA	NA	NA	NA	NA	G	G	G	G	G	R	G	R	G	G	R	G	G	R	G	G	R	G
C/Y	69988	+	NA	NA	NA	NA	NA	NA	C	C	C	C	C	Y	C	Y	C	C	Y	C	C	Y	C	C	Y	C
A/R	69991	+	NA	NA	NA	NA	NA	NA	A	A	A	A	A	R	A	R	A	A	R	A	A	R	A	A	R	A
G/R	69998	+	NA	NA	NA	NA	NA	NA	G	G	G	G	G	R	G	R	G	G	R	G	G	R	G	G	R	G
A/R	69999	+	NA	NA	NA	NA	NA	NA	A	A	A	A	A	R	A	R	A	A	R	A	A	R	A	A	R	A
G/R	70013	+	NA	NA	NA	NA	NA	NA	G	G	G	G	G	R	R	R	G	G	R	G	G	R	G	G	G	G
A/R	70024	+	NA	NA	NA	NA	NA	NA	A	A	A	A	A	A	R	R	A	A	R	R	A	A	A	A	A	A
G/K/T	70027	+	NA	NA	NA	NA	NA	NA	G	G	G	G	G	G	K	K	G	G	K	K	T	T	T	T	T	T
A/W	70028	+	NA	NA	NA	NA	NA	NA	A	A	A	A	A	A	W	W	A	A	W	W	A	A	A	A	A	A
G/K	70044	+	NA	NA	NA	NA	NA	NA	G	G	G	G	G	G	K	K	K	G	K	K	G	G	G	G	G	G
A/R	70058	+	NA	NA	NA	NA	NA	NA	A	A	A	A	A	A	R	A	R	A	R	R	A	A	A	A	A	A
C/Y	70078	+	NA	NA	NA	NA	NA	NA	C	C	C	C	C	C	C	Y	C	C	C	C	C	C	C	C	C	C
A/M	70085	+	NA	NA	NA	NA	NA	NA	A	A	A	A	A	A	M	A	M	A	M	M	A	A	A	A	A	A
G/K	70105	+	NA	NA	NA	NA	NA	NA	G	G	G	G	G	G	K	G	G	G	G	G	G	G	G	G	G	G
G/T	70301	+	NA	NA	NA	NA	NA	NA	G	G	G	G	G	G	G	G	G	G	G	G	T	T	T	T	T	T
A/G/R	70421	+	NA	NA	NA	NA	NA	NA	A	A	A	A	A	A	A	R	A	A	A	A	G	G	G	G	G	G
T	70429	+	NA	NA	NA	NA	NA	NA	T	T	T	T	T	T	T	T	T	T	T	T	-	-	-	-	-	-
C/G	70491	+	NA	NA	NA	NA	NA	NA	C	C	C	C	C	C	C	C	C	C	C	C	G	G	G	G	G	G
A/G	70607	+	NA	NA	NA	NA	NA	NA	G	G	G	G	G	G	G	G	G	G	G	G	A	A	A	A	A	A
G/N	70682	+	NA	NA	NA	NA	NA	NA	N	G	G	G	G	G	G	G	G	G	G	G	G	G	G	G	G	G
A/T	70702	+	NA	NA	NA	NA	NA	NA	A	A	A	A	A	A	A	A	A	A	A	A	T	T	T	T	T	T
G/K/T	70846	+	NA	NA	NA	NA	NA	NA	T	T	T	T	T	T	T	K	T	T	T	T	G	G	G	G	G	G
A/C	70914	+	NA	NA	NA	NA	NA	NA	A	A	A	A	A	A	A	A	A	A	A	A	C	C	C	C	C	C
0/T	70920	+	NA	NA	NA	NA	NA	NA	T	T	T	T	T	T	T	0	T	T	T	T	-	-	-	-	-	-
A/G	70954	+	NA	NA	NA	NA	NA	NA	A	A	A	A	A	A	A	A	A	A	A	A	G	G	G	G	G	G
A/G	70959	+	NA	NA	NA	NA	NA	NA	A	A	A	A	A	A	A	A	A	A	A	A	G	G	G	G	G	G
A/C	71125	+	NA	NA	NA	NA	NA	NA	A	A	A	A	A	A	A	A	A	A	A	A	C	C	C	C	C	C
G/T	71140	+	NA	NA	NA	NA	NA	NA	G	G	G	G	G	G	G	G	G	G	G	G	T	T	T	T	T	T
C/T	71201	+	NA	NA	NA	NA	NA	NA	C	C	C	C	C	C	C	C	C	C	C	C	T	T	T	T	T	T
A/C	71206	+	NA	NA	NA	NA	NA	NA	A	A	A	A	A	A	A	A	A	A	A	A	C	C	C	C	C	C
C/T/Y	71524	+	NA	NA	NA	NA	NA	NA	C	C	C	Y	Y	C	T	C	T	T	C	C	T	T	T	T	T	T
A/G/R	71826	+	NA	NA	NA	NA	NA	NA	G	G	G	G	G	G	R	R	G	G	G	G	A	A	A	A	A	A
0/T/Y	71884	+	NA	NA	NA	NA	NA	NA	T	T	T	T	T	T	0	0	0	T	T	0	T	Y	Y	T	T	T
K/T	71885	+	NA	NA	NA	NA	NA	NA	T	T	T	T	T	T	T	T	T	T	T	T	T	K	K	T	T	T
0/G	71887	+	NA	NA	NA	NA	NA	NA	G	G	G	G	G	G	0	0	0	G	G	0	G	G	G	G	G	G
T/W	71889	+	NA	NA	NA	NA	NA	NA	T	T	T	T	T	T	T	T	T	T	T	T	T	W	W	T	W	T
A/W	71890	+	NA	NA	NA	NA	NA	NA	A	A	A	A	A	A	A	A	A	A	A	A	A	W	W	A	A	A
C/M	71893	+	NA	NA	NA	NA	NA	NA	C	C	C	C	C	C	M	M	M	C	C	M	C	M	M	C	C	C
G/R/S	71907	+	NA	NA	NA	NA	NA	NA	G	G	G	G	G	G	S	S	S	G	G	S	G	R	R	G	R	G
G/R	71911	+	NA	NA	NA	NA	NA	NA	G	G	G	G	G	G	G	R	R	G	G	R	G	R	R	G	G	G
0/T	71915	+	NA	NA	NA	NA	NA	NA	T	T	T	T	T	T	0	0	0	T	T	0	T	0	0	T	T	T
T/Y	71924	+	NA	NA	NA	NA	NA	NA	T	T	T	T	T	T	Y	Y	Y	T	T	Y	T	Y	Y	T	T	T
T/Y	71927	+	NA	NA	NA	NA	NA	NA	T	T	T	T	T	T	Y	Y	Y	T	T	Y	T	Y	Y	T	T	T
0/G	71949	+	NA	NA	NA	NA	NA	NA	G	G	G	G	G	G	G	0	0	G	G	0	G	G	G	G	G	G
C/M	71958	+	NA	NA	NA	NA	NA	NA	C	C	C	C	C	C	C	M	C	C	C	M	C	C	C	C	C	C
0/G	71964	+	NA	NA	NA	NA	NA	NA	G	G	G	G	G	G	G	0	G	G	G	0	G	G	G	G	G	G
0/G	71981	+	NA	NA	NA	NA	NA	NA	G	G	G	G	G	G	G	G	G	G	G	0	G	G	G	G	G	G
0/G	71988	+	NA	NA	NA	NA	NA	NA	G	G	G	G	G	G	G	G	G	G	G	0	G	G	G	G	G	G
T/Y	72009	+	NA	NA	NA	NA	NA	NA	T	T	T	T	T	T	T	T	T	T	T	Y	T	T	T	T	T	T
K/T	72015	+	NA	NA	NA	NA	NA	NA	T	T	T	T	T	T	T	T	T	T	T	K	T	T	T	T	T	T
A/R	72016	+	NA	NA	NA	NA	NA	NA	A	A	A	A	A	A	A	A	A	A	A	R	A	A	A	A	A	A
C/T/Y	72019	+	NA	NA	NA	NA	NA	NA	T	T	T	T	T	T	T	T	T	T	T	Y	C	C	C	C	C	C
A/G	72024	+	NA	NA	NA	NA	NA	NA	A	A	A	A	A	A	A	A	A	A	A	A	G	G	G	G	G	G
C/T	72120	+	NA	NA	NA	NA	NA	NA	T	T	T	T	T	T	T	T	T	T	T	T	C	C	C	C	C	C
0/T	72358	+	NA	NA	NA	NA	NA	NA	-	-	-	-	-	-	-	-	-	-	-	-	T	T	T	0	0	T
C/T/Y	72360	+	NA	NA	NA	NA	NA	NA	C	C	C	C	C	C	C	C	C	Y	C	Y	T	T	T	T	T	T
A/W	72370	+	NA	NA	NA	NA	NA	NA	A	A	A	A	A	A	W	A	A	W	A	A	A	A	A	A	A	A
A/G	72371	+	NA	NA	NA	NA	NA	NA	A	A	A	A	A	A	A	A	A	A	A	A	G	G	G	G	G	G
C/G	72394	+	NA	NA	NA	NA	NA	NA	G	G	G	G	G	G	G	G	G	G	G	G	C	C	C	C	C	C
A/G/R	72427	+	NA	NA	NA	NA	NA	NA	R	A	A	A	A	A	A	R	A	A	A	A	G	G	G	G	G	G
G/T	72463	+	NA	NA	NA	NA	NA	NA	T	T	T	T	T	T	T	T	T	T	T	T	G	G	G	G	G	G
G/K/T	72469	+	NA	NA	NA	NA	NA	NA	T	T	T	T	T	T	G	T	T	K	T	T	T	T	T	T	T	T
A/C	72506	+	NA	NA	NA	NA	NA	NA	A	A	A	A	A	A	A	A	A	A	A	A	C	C	C	C	C	C
C/T	72570	+	NA	NA	NA	NA	NA	NA	C	C	C	C	C	C	C	C	C	C	C	C	T	T	T	T	T	T
G/T	72728	+	NA	NA	NA	NA	NA	NA	G	G	G	G	G	G	G	G	G	G	G	G	T	T	T	T	T	T
A/C	72745	+	NA	NA	NA	NA	NA	NA	A	A	A	A	A	A	A	A	C	A	A	A	A	A	A	A	A	A
A	72916	+	NA	NA	NA	NA	NA	NA	-	-	-	-	-	-	-	-	-	-	-	-	A	A	A	A	A	A
N/T	73017	+	NA	NA	NA	NA	NA	NA	N	T	T	T	T	T	T	T	T	T	T	T	T	T	T	T	T	T
T	73038	+	NA	NA	NA	NA	NA	NA	T	T	T	T	T	T	T	T	T	T	T	T	-	-	-	-	-	-
0/T	73380	+	NA	NA	NA	NA	NA	NA	T	T	T	T	T	T	T	T	0	T	T	T	T	T	T	T	T	T
0/T	73381	+	NA	NA	NA	NA	NA	NA	-	-	0	0	0	0	-	0	-	-	-	0	T	T	T	T	T	T
G/N	73461	+	NA	NA	NA	NA	NA	NA	G	G	G	G	N	G	G	G	G	G	G	G	G	G	G	G	G	G
0/C	73534	+	NA	NA	NA	NA	NA	NA	0	0	C	C	C	C	C	0	0	C	0	0	C	C	C	C	C	C
G/R	73660	+	NA	NA	NA	NA	NA	NA	G	R	G	R	R	R	G	R	R	G	G	R	G	G	G	G	G	G
C/T	73701	+	NA	NA	NA	NA	NA	NA	T	T	T	T	T	T	T	T	T	T	T	T	C	C	C	C	C	C
A/M	73784	+	NA	NA	NA	NA	NA	NA	A	M	A	A	A	M	A	A	M	A	A	A	A	A	A	A	A	A
T/Y	73807	+	NA	NA	NA	NA	NA	NA	T	Y	T	Y	T	Y	T	Y	Y	T	T	Y	T	T	T	T	T	T
T/Y	73872	+	NA	NA	NA	NA	NA	NA	T	Y	T	Y	T	Y	T	Y	Y	T	T	Y	T	T	T	T	T	T
A/C/M	73899	+	NA	NA	NA	NA	NA	NA	A	M	A	M	A	M	A	M	M	A	M	M	C	C	C	C	C	C
T/Y	73902	+	NA	NA	NA	NA	NA	NA	T	T	T	Y	T	T	T	T	T	T	T	T	T	T	T	T	T	T
G/K	73957	+	NA	NA	NA	NA	NA	NA	G	G	G	K	G	K	G	G	G	G	K	K	G	G	G	G	G	G
K/T	73998	+	NA	NA	NA	NA	NA	NA	T	T	T	K	T	K	T	K	K	T	K	K	T	T	T	T	T	T
T/Y	74010	+	NA	NA	NA	NA	NA	NA	T	T	T	Y	T	Y	T	Y	Y	T	Y	Y	T	T	T	T	T	T
A/C/M	74015	+	NA	NA	NA	NA	NA	NA	C	C	C	M	C	M	C	M	M	C	M	M	A	A	A	A	A	A
K/T	74021	+	NA	NA	NA	NA	NA	NA	T	T	T	K	T	K	T	K	K	T	K	K	T	T	T	T	T	T
0/C	74031	+	NA	NA	NA	NA	NA	NA	C	C	C	0	C	0	C	0	0	C	0	0	C	C	C	C	C	C
A/G/M	74194	+	NA	NA	NA	NA	NA	NA	A	A	A	A	A	A	A	A	M	A	A	A	G	G	G	G	G	G
C/T	74756	+	NA	NA	NA	NA	NA	NA	T	T	T	T	T	T	T	T	T	T	T	T	C	C	C	C	C	C
C/T	74951	+	NA	NA	NA	NA	NA	NA	T	T	T	T	T	T	T	T	T	T	T	T	C	C	C	C	C	C
C/Y	75012	+	NA	NA	NA	NA	NA	NA	C	C	C	Y	C	C	C	C	C	C	C	C	C	C	C	C	C	C
A/N	75077	+	NA	NA	NA	NA	NA	NA	A	A	A	A	A	A	A	A	A	N	A	A	A	A	A	A	A	A
G/N	75090	+	NA	NA	NA	NA	NA	NA	G	G	G	G	G	G	G	G	G	N	G	G	G	G	G	G	G	G
G/N	75154	+	NA	NA	NA	NA	NA	NA	N	G	G	G	G	G	G	G	G	G	G	G	-	-	-	-	-	-
C/G	75404	+	NA	NA	NA	NA	NA	NA	G	G	G	G	G	G	G	G	G	G	G	G	C	C	C	C	C	C
A/C	75456	+	NA	NA	NA	NA	NA	NA	A	A	A	A	A	A	A	A	A	A	A	A	C	C	C	C	C	C
T/Y	75504	+	NA	NA	NA	NA	NA	NA	T	T	T	T	T	T	T	T	T	T	T	Y	T	T	T	T	T	T
N/T	75769	+	NA	NA	NA	NA	NA	NA	T	T	T	T	N	T	T	T	T	T	T	T	T	T	T	T	T	T
G/N	76135	+	NA	NA	NA	NA	NA	NA	G	G	G	G	G	G	G	G	G	N	G	G	G	G	G	G	G	G
A/G	76197	+	NA	NA	NA	NA	NA	NA	G	G	G	G	G	G	G	G	A	G	G	G	G	G	G	G	G	G
T	76238	+	NA	NA	NA	NA	NA	NA	T	T	T	T	T	T	T	T	T	T	T	T	-	-	-	-	-	-
N/T	76239	+	NA	NA	NA	NA	NA	NA	T	T	T	T	T	T	T	T	T	T	T	T	N	N	N	N	N	N
T/Y	76248	+	NA	NA	NA	NA	NA	NA	Y	T	T	Y	T	T	T	Y	T	T	T	T	-	-	-	-	-	-
G/N	76641	+	NA	NA	NA	NA	NA	NA	N	G	G	G	G	G	G	G	G	G	G	G	G	G	G	G	G	G
C/T/Y	76747	+	NA	NA	NA	NA	NA	NA	T	T	T	Y	T	T	C	Y	C	C	T	T	C	C	C	C	C	C
N/T	76786	+	NA	NA	NA	NA	NA	NA	T	T	T	T	T	T	T	T	T	N	T	T	T	T	T	T	T	T
A/N	76799	+	NA	NA	NA	NA	NA	NA	A	A	A	A	A	A	A	A	A	N	A	A	A	A	A	A	A	A
C/-	77341	+	NA	NA	NA	NA	NA	NA	-	-	-	-	-	-	C	-	C	C	-	-	C	C	C	C	C	C
A/G	77537	+	NA	NA	NA	NA	NA	NA	G	G	G	G	G	G	G	G	G	G	G	G	A	A	A	A	A	A
A/-	77568	+	NA	NA	NA	NA	NA	NA	-	-	-	-	-	-	-	-	-	-	-	-	A	A	A	A	A	A
C/T	77738	+	NA	NA	NA	NA	NA	NA	T	T	T	T	T	T	C	T	T	C	T	T	T	T	T	T	T	T
A/G	77766	+	NA	NA	NA	NA	NA	NA	G	G	G	G	G	G	A	G	G	A	G	G	G	G	G	G	G	G
C/T/Y	77811	+	NA	NA	NA	NA	NA	NA	T	T	T	T	T	T	T	Y	T	T	T	T	C	C	C	C	C	C
G/T	77813	+	NA	NA	NA	NA	NA	NA	G	G	G	G	G	G	G	G	G	G	G	G	T	T	T	T	T	T
N	77898	+	NA	NA	NA	NA	NA	NA	-	-	-	-	-	-	-	-	-	N	-	-	-	-	-	-	-	-
G/N/T	77945	+	NA	NA	NA	NA	NA	NA	T	T	T	T	T	T	T	T	T	N	T	T	G	G	G	G	G	G
C/Y	78584	+	NA	NA	NA	NA	NA	NA	C	C	C	C	C	C	C	C	C	C	C	C	C	C	C	C	Y	C
C/G	78851	+	NA	NA	NA	NA	NA	NA	C	C	C	C	C	C	C	C	C	C	C	C	G	G	G	G	G	G
A/N	78902	+	NA	NA	NA	NA	NA	NA	A	A	A	A	A	A	A	A	A	N	A	A	A	A	A	A	A	A
C/N	78915	+	NA	NA	NA	NA	NA	NA	C	C	C	C	C	C	C	C	C	N	C	C	C	C	C	C	C	C
N/T	79070	+	NA	NA	NA	NA	NA	NA	T	T	T	T	N	T	T	T	T	T	T	T	T	T	T	T	T	T
G/N	79071	+	NA	NA	NA	NA	NA	NA	G	G	G	G	N	G	G	G	G	G	G	G	G	G	G	G	G	G
N/T	79130	+	NA	NA	NA	NA	NA	NA	T	T	T	T	N	T	T	T	T	T	T	T	T	T	T	T	T	T
A/G/N	79160	+	NA	NA	NA	NA	NA	NA	A	A	A	A	N	A	A	A	A	A	A	A	G	G	G	G	G	G
A/N	79511	+	NA	NA	NA	NA	NA	NA	A	A	A	A	N	A	A	A	A	A	A	A	A	A	A	A	A	A
A/G	79902	+	NA	NA	NA	NA	NA	NA	A	A	A	A	A	A	A	A	G	A	A	A	A	A	A	A	A	A
C/N	80176	+	NA	NA	NA	NA	NA	NA	N	C	C	C	C	C	C	C	C	C	C	C	C	C	C	C	C	C
G/N	80201	+	NA	NA	NA	NA	NA	NA	N	G	G	G	G	G	G	G	G	G	G	G	G	G	G	G	G	G
G/N	80243	+	NA	NA	NA	NA	NA	NA	N	G	G	G	G	G	G	G	G	G	G	G	G	G	G	G	G	G
K/T	80314	+	NA	NA	NA	NA	NA	NA	T	T	T	K	T	T	T	T	T	T	T	T	T	T	T	T	T	T
C/T	80392	+	NA	NA	NA	NA	NA	NA	C	C	C	C	C	C	C	C	C	C	C	C	T	T	T	T	T	T
C/T	80477	+	NA	NA	NA	NA	NA	NA	T	T	T	T	T	T	T	T	T	T	T	T	C	C	C	C	C	C
A/G	80500	+	NA	NA	NA	NA	NA	NA	G	G	G	G	G	G	G	G	G	G	G	G	A	A	A	A	A	A
G/K	80571	+	NA	NA	NA	NA	NA	NA	G	G	G	G	G	G	K	G	G	K	G	G	G	G	G	G	G	G
A/G	80601	+	NA	NA	NA	NA	NA	NA	G	G	G	G	G	G	G	G	G	G	G	G	A	A	A	A	A	A
A/M	80745	+	NA	NA	NA	NA	NA	NA	A	A	A	A	A	A	A	A	M	A	A	A	A	A	A	A	A	A
T	80795	+	NA	NA	NA	NA	NA	NA	T	T	T	T	T	T	T	T	T	T	T	T	-	-	-	-	-	-
T	80799	+	NA	NA	NA	NA	NA	NA	T	T	T	T	T	T	T	T	T	T	T	T	-	-	-	-	-	-
N/T	80800	+	NA	NA	NA	NA	NA	NA	T	T	T	T	T	T	T	T	T	T	T	T	N	N	N	N	N	N
0/T	80844	+	NA	NA	NA	NA	NA	NA	-	-	-	-	0	-	-	-	-	-	-	-	T	T	T	T	T	T
G/K	80934	+	NA	NA	NA	NA	NA	NA	G	G	G	G	G	G	G	G	G	G	G	G	G	G	G	G	K	G
K/T	80957	+	NA	NA	NA	NA	NA	NA	T	T	T	K	T	K	K	K	T	T	T	K	T	T	T	T	T	T
A/G	81356	+	NA	NA	NA	NA	NA	NA	G	G	G	G	G	G	G	G	G	G	G	G	A	A	A	A	A	A
G/N	81515	+	NA	NA	NA	NA	NA	NA	N	G	G	G	G	G	G	G	G	G	G	G	G	G	G	G	G	G
G/K/T	81593	+	NA	NA	NA	NA	NA	NA	G	G	G	K	G	G	T	K	T	T	G	K	T	T	T	T	T	T
G/R	81662	+	NA	NA	NA	NA	NA	NA	G	G	G	G	G	G	G	R	G	G	G	G	G	G	G	G	G	G
A/M	81809	+	NA	NA	NA	NA	NA	NA	A	A	A	A	A	A	A	M	A	A	A	A	A	A	A	A	A	A
A/G	82123	+	NA	NA	NA	NA	NA	NA	G	G	G	G	G	G	G	G	G	G	G	G	A	A	A	A	A	A
N/T	82289	+	NA	NA	NA	NA	NA	NA	T	T	T	T	N	T	T	T	T	T	T	T	T	T	T	T	T	T
A/G/R	82398	+	NA	NA	NA	NA	NA	NA	A	A	A	R	A	A	A	A	R	A	A	A	G	G	G	G	G	G
A/C	82626	+	NA	NA	NA	NA	NA	NA	A	A	A	A	A	A	A	A	C	A	A	A	A	A	A	A	A	A
0/T	82635	+	NA	NA	NA	NA	NA	NA	T	T	T	0	T	T	T	T	0	T	T	T	T	T	T	T	T	T
0/A	82637	+	NA	NA	NA	NA	NA	NA	A	A	A	A	A	A	A	A	0	A	A	A	A	A	A	A	A	A
A/M	82639	+	NA	NA	NA	NA	NA	NA	A	A	A	M	A	A	A	A	M	A	A	A	A	A	A	A	A	A
K/T/W	82645	+	NA	NA	NA	NA	NA	NA	T	T	T	W	T	T	T	K	W	T	T	T	T	T	T	T	T	T
C/T/Y	82706	+	NA	NA	NA	NA	NA	NA	C	C	C	Y	C	C	T	C	T	T	C	C	T	T	T	T	T	T
A/M	82799	+	NA	NA	NA	NA	NA	NA	A	A	A	A	A	A	A	A	A	M	A	A	A	A	A	A	A	A
C/M	82829	+	NA	NA	NA	NA	NA	NA	C	C	C	C	C	C	C	C	C	M	C	C	C	C	C	C	C	C
C/T	83092	+	NA	NA	NA	NA	NA	NA	C	C	C	C	C	C	C	C	C	C	C	C	T	T	T	T	T	T
G/N/T	83311	+	NA	NA	NA	NA	NA	NA	G	G	G	G	G	G	G	N	G	G	G	G	T	T	T	T	T	T
A/G	83474	+	NA	NA	NA	NA	NA	NA	G	G	G	G	G	G	G	G	G	G	G	G	A	A	A	A	A	A
0/T	83492	+	NA	NA	NA	NA	NA	NA	T	T	T	T	T	T	T	T	-	T	T	T	T	T	0	T	T	T
A/T	83535	+	NA	NA	NA	NA	NA	NA	A	A	A	A	A	A	A	A	T	A	A	A	A	A	A	A	A	A
A/C	83644	+	NA	NA	NA	NA	NA	NA	C	C	C	C	C	C	C	C	C	C	C	C	A	A	A	A	A	A
A/T	83646	+	NA	NA	NA	NA	NA	NA	T	T	T	T	T	T	T	T	T	T	T	T	A	A	A	A	A	A
G/T	83792	+	NA	NA	NA	NA	NA	NA	G	G	G	G	G	G	G	G	T	G	G	G	G	G	G	G	G	G
T/Y	84323	+	NA	NA	NA	NA	NA	NA	T	T	T	Y	T	T	T	T	T	T	T	T	T	T	T	T	T	T
A/C/N	84452	+	NA	NA	NA	NA	NA	NA	N	A	A	A	A	A	A	A	A	A	A	A	C	C	C	C	C	C
C/N	84490	+	NA	NA	NA	NA	NA	NA	N	C	C	C	C	C	C	C	C	C	C	C	C	C	C	C	C	C
A/N	84493	+	NA	NA	NA	NA	NA	NA	N	A	A	A	A	A	A	A	A	A	A	A	A	A	A	A	A	A
C/T	84734	+	NA	NA	NA	NA	NA	NA	C	C	C	C	C	C	C	C	C	C	C	C	T	T	T	T	T	T
N/T	85119	+	NA	NA	NA	NA	NA	NA	T	T	T	T	T	T	T	T	T	T	T	T	N	N	N	N	N	N
C/T	85296	+	NA	NA	NA	NA	NA	NA	C	C	C	C	C	C	C	C	C	C	C	C	T	T	T	T	T	T
C/T	85394	+	NA	NA	NA	NA	NA	NA	T	T	T	T	T	T	T	T	C	T	T	T	T	T	T	T	T	T
A/G	85596	+	NA	NA	NA	NA	NA	NA	A	A	A	A	A	A	A	A	A	A	A	A	G	G	G	G	G	G
C/T	85619	+	NA	NA	NA	NA	NA	NA	T	T	T	T	T	T	T	T	T	T	T	T	C	C	C	C	C	C
T	85629	+	NA	NA	NA	NA	NA	NA	-	-	-	-	-	-	-	-	-	-	-	-	T	T	T	T	T	T
C/T	85647	+	NA	NA	NA	NA	NA	NA	C	C	C	C	C	C	C	C	T	C	C	C	C	C	C	C	C	C
G/N	85651	+	NA	NA	NA	NA	NA	NA	G	G	G	G	G	G	G	G	G	G	N	G	G	G	G	G	G	G
C/N	85662	+	NA	NA	NA	NA	NA	NA	C	C	C	C	C	C	C	C	C	C	N	C	C	C	C	C	C	C
A/G	85786	+	NA	NA	NA	NA	NA	NA	A	A	A	A	A	A	G	A	A	G	A	A	A	A	A	A	A	A
G/T	85949	+	NA	NA	NA	NA	NA	NA	G	G	G	G	G	G	G	G	G	G	G	G	T	T	T	T	T	T
0/T	86220	+	NA	NA	NA	NA	NA	NA	-	-	-	-	-	-	0	-	-	-	-	-	T	T	T	T	T	T
C/T	86334	+	NA	NA	NA	NA	NA	NA	T	T	T	T	T	T	T	T	T	T	T	T	C	C	C	C	C	C
C/T	86388	+	NA	NA	NA	NA	NA	NA	T	T	T	T	T	T	T	T	T	T	T	T	C	C	C	C	C	C
A/G	86392	+	NA	NA	NA	NA	NA	NA	A	A	A	A	A	A	A	A	A	A	A	A	G	G	G	G	G	G
T/-	86739	+	NA	NA	NA	NA	NA	NA	-	-	-	-	-	-	-	-	-	-	-	-	T	T	T	T	T	T
A	86777	+	NA	NA	NA	NA	NA	NA	-	-	-	-	-	-	A	-	-	A	-	-	A	A	A	A	A	A
A/G	86790	+	NA	NA	NA	NA	NA	NA	A	G	A	A	A	A	A	A	A	A	A	A	A	A	A	A	A	A
A/G/R	86818	+	NA	NA	NA	NA	NA	NA	G	G	G	G	G	G	G	R	G	G	G	G	A	A	A	A	A	A
0/T	86834	+	NA	NA	NA	NA	NA	NA	T	T	T	T	T	T	T	T	T	T	0	T	T	T	T	T	T	T
0/G	86835	+	NA	NA	NA	NA	NA	NA	-	-	-	-	-	-	-	0	-	0	-	0	G	G	G	G	G	G
0/T	86836	+	NA	NA	NA	NA	NA	NA	-	-	-	-	-	-	-	-	-	-	-	-	T	T	0	0	0	0
G/R	87109	+	NA	NA	NA	NA	NA	NA	G	G	G	G	G	G	G	G	G	G	G	R	G	G	G	G	G	G
C/T	87126	+	NA	NA	NA	NA	NA	NA	T	T	T	T	T	T	T	T	T	T	T	T	C	C	C	C	C	C
G/N	87172	+	NA	NA	NA	NA	NA	NA	N	G	G	G	G	G	G	G	G	N	G	G	G	G	G	G	G	G
A/N	87190	+	NA	NA	NA	NA	NA	NA	N	A	A	A	A	A	A	A	A	N	A	A	A	A	A	A	A	A
A/T/W	87493	+	NA	NA	NA	NA	NA	NA	A	A	A	W	W	A	T	W	T	T	A	A	T	T	T	T	T	T
A/G/R	87631	+	NA	NA	NA	NA	NA	NA	A	A	A	A	A	A	R	A	A	A	A	A	G	G	G	G	G	G
C/T	87679	+	NA	NA	NA	NA	NA	NA	C	C	C	C	C	C	C	C	C	C	C	C	T	T	T	T	T	T
A/C	87764	+	NA	NA	NA	NA	NA	NA	C	C	C	C	C	C	C	C	C	C	C	C	A	A	A	A	A	A
0/T	87895	+	NA	NA	NA	NA	NA	NA	T	T	T	0	T	T	T	T	T	T	T	T	T	T	T	T	T	T
A/C/M	87940	+	NA	NA	NA	NA	NA	NA	A	A	A	M	A	A	C	A	C	C	A	A	C	C	C	C	C	C
C/T	88079	+	NA	NA	NA	NA	NA	NA	C	C	C	C	C	C	C	C	C	C	C	C	T	T	T	T	T	T
G/T	88103	+	NA	NA	NA	NA	NA	NA	T	T	T	T	T	T	T	T	T	T	T	T	G	G	G	G	G	G
C	88216	+	NA	NA	NA	NA	NA	NA	-	-	-	-	-	-	-	-	-	-	-	-	C	C	C	C	C	C
0/T	88326	+	NA	NA	NA	NA	NA	NA	0	-	-	-	-	-	-	-	-	-	-	-	T	T	T	T	T	T
G/T	88340	+	NA	NA	NA	NA	NA	NA	G	G	G	G	G	G	G	G	T	G	G	G	G	G	G	G	G	G
N/T	88404	+	NA	NA	NA	NA	NA	NA	T	T	T	T	N	T	T	T	T	T	T	T	T	T	T	T	T	T
C/N/T/Y	88413	+	NA	NA	NA	NA	NA	NA	Y	T	T	T	N	T	T	T	T	T	T	T	C	C	C	C	C	C
G/N	88425	+	NA	NA	NA	NA	NA	NA	G	G	G	G	N	G	G	G	G	G	G	G	G	G	G	G	G	G
N/T	88427	+	NA	NA	NA	NA	NA	NA	T	T	T	T	N	T	T	T	T	T	T	T	T	T	T	T	T	T
C/M/N	88428	+	NA	NA	NA	NA	NA	NA	C	C	C	C	N	C	C	C	C	C	C	M	C	C	C	C	C	C
C/T	88647	+	NA	NA	NA	NA	NA	NA	T	T	T	T	T	T	C	T	T	C	T	T	T	T	T	T	T	T
A/C/M	88697	+	NA	NA	NA	NA	NA	NA	C	C	C	C	C	C	C	C	C	C	C	C	A	A	A	A	M	A
C/T	89196	+	NA	NA	NA	NA	NA	NA	C	C	C	C	C	C	C	C	C	C	C	C	T	T	T	T	T	T
A/R	89228	+	NA	NA	NA	NA	NA	NA	A	A	A	R	A	A	A	A	A	A	A	A	A	A	A	A	A	A
G/T	89230	+	NA	NA	NA	NA	NA	NA	G	G	G	G	G	G	G	G	G	G	G	G	T	T	T	T	T	T
G/T	89259	+	NA	NA	NA	NA	NA	NA	T	T	T	T	T	T	T	T	T	T	T	T	G	G	G	G	G	G
C/T	89323	+	NA	NA	NA	NA	NA	NA	C	C	C	C	C	C	T	C	C	T	C	C	C	C	C	C	C	C
A/T/W	89423	+	NA	NA	NA	NA	NA	NA	T	A	T	W	A	A	A	T	A	A	T	T	A	A	A	A	A	A
C/Y	89453	+	NA	NA	NA	NA	NA	NA	C	C	C	Y	C	C	C	C	C	C	C	C	C	C	C	C	C	C
G/N	89534	+	NA	NA	NA	NA	NA	NA	N	G	G	G	G	G	G	G	G	G	G	G	G	G	G	G	G	G
A/G	89618	+	NA	NA	NA	NA	NA	NA	G	G	G	G	G	G	A	G	G	A	G	G	G	G	G	G	G	G
C/T/Y	89846	+	NA	NA	NA	NA	NA	NA	C	C	C	Y	C	C	T	C	T	T	C	C	T	T	T	T	T	T
N/T	89887	+	NA	NA	NA	NA	NA	NA	T	T	T	T	N	T	T	T	T	T	T	T	T	T	T	T	T	T
C/N	89900	+	NA	NA	NA	NA	NA	NA	C	C	C	C	N	C	C	C	C	C	C	C	C	C	C	C	C	C
C/N/Y	89901	+	NA	NA	NA	NA	NA	NA	C	C	C	C	N	C	C	C	C	C	C	C	C	C	C	C	Y	C
A/N/W	89912	+	NA	NA	NA	NA	NA	NA	A	A	A	A	N	A	A	A	A	A	A	A	A	A	A	A	W	A
G/K/N	89920	+	NA	NA	NA	NA	NA	NA	G	G	G	G	N	G	G	G	G	G	G	G	G	G	K	G	K	G
C/M/N	89924	+	NA	NA	NA	NA	NA	NA	C	C	C	C	N	C	C	C	C	C	C	C	C	C	M	C	M	C
C/M/N	89930	+	NA	NA	NA	NA	NA	NA	C	C	C	C	N	C	C	C	C	C	C	C	C	C	M	C	M	C
C/N/Y	89942	+	NA	NA	NA	NA	NA	NA	C	C	C	C	N	C	C	C	C	C	C	C	C	C	Y	C	Y	C
T/Y	89994	+	NA	NA	NA	NA	NA	NA	T	T	T	T	T	T	T	T	T	T	T	T	T	T	T	T	Y	T
N/T	90168	+	NA	NA	NA	NA	NA	NA	T	T	T	T	N	T	T	T	T	T	T	T	T	T	T	T	T	T
C/N/T	90360	+	NA	NA	NA	NA	NA	NA	N	C	C	C	T	N	C	N	C	C	N	T	N	C	N	N	C	C
C/N/T	90361	+	NA	NA	NA	NA	NA	NA	N	C	C	C	T	N	C	N	C	C	N	T	N	C	N	N	C	C
G/N	90488	+	NA	NA	NA	NA	NA	NA	N	N	N	N	N	N	G	N	N	N	N	N	N	G	N	N	N	N
N/T	90511	+	NA	NA	NA	NA	NA	NA	N	N	N	N	N	N	T	N	N	N	N	N	N	T	N	N	N	N
C/N/T	115319	+	NA	NA	NA	NA	NA	NA	N	N	N	N	N	N	T	N	N	N	N	N	N	C	N	N	N	N
A/G/N	115480	+	NA	NA	NA	NA	NA	NA	N	G	G	G	N	N	G	N	G	N	N	N	A	A	N	A	N	A
A/C/N	115866	+	NA	NA	NA	NA	NA	NA	C	C	C	C	C	C	N	C	C	C	C	C	A	A	A	A	A	A
N	115892	+	NA	NA	NA	NA	NA	NA	-	-	-	-	-	-	N	-	-	N	-	-	-	-	-	-	-	-
G/N	115893	+	NA	NA	NA	NA	NA	NA	G	G	G	G	G	G	N	G	G	N	G	G	G	G	G	G	G	G
N/T	115899	+	NA	NA	NA	NA	NA	NA	T	T	T	T	T	T	N	T	T	-	T	T	-	-	-	-	-	-
N/T	115900	+	NA	NA	NA	NA	NA	NA	T	T	T	T	T	T	N	T	T	N	T	T	T	T	T	T	T	T
A/N	115901	+	NA	NA	NA	NA	NA	NA	A	A	A	A	A	A	N	A	A	-	A	A	-	-	-	-	-	-
A/N	115904	+	NA	NA	NA	NA	NA	NA	A	A	A	A	A	A	N	A	A	A	A	A	A	A	A	A	A	A
N/T	115905	+	NA	NA	NA	NA	NA	NA	T	T	T	T	T	T	N	T	T	T	T	T	T	T	T	T	T	T
N	115910	+	NA	NA	NA	NA	NA	NA	-	-	-	-	-	-	N	-	-	-	-	-	-	-	-	-	-	-
A/N	115911	+	NA	NA	NA	NA	NA	NA	A	A	A	A	A	A	N	A	A	N	A	A	A	A	A	A	A	A
N/T	115914	+	NA	NA	NA	NA	NA	NA	T	T	T	T	T	T	N	T	T	-	T	T	-	-	-	-	-	-
G/N/T	115916	+	NA	NA	NA	NA	NA	NA	T	T	T	T	T	T	N	T	T	N	T	T	G	G	G	G	G	G
N	115920	+	NA	NA	NA	NA	NA	NA	-	-	-	-	-	-	N	-	-	-	-	-	-	-	-	-	-	-
C/N/T	115939	+	NA	NA	NA	NA	NA	NA	T	T	T	T	T	T	T	T	T	N	T	T	C	C	C	C	C	C
N/T	115944	+	NA	NA	NA	NA	NA	NA	-	-	-	-	-	-	-	-	-	N	-	-	T	T	T	T	T	T
C/N/T	116001	+	NA	NA	NA	NA	NA	NA	T	T	T	T	T	T	T	T	T	N	T	T	C	C	C	C	C	C
G/K/N/T	116018	+	NA	NA	NA	NA	NA	NA	G	G	G	K	G	G	T	G	T	N	G	G	G	G	G	G	G	G
A/C	116100	+	NA	NA	NA	NA	NA	NA	A	A	A	A	A	A	A	A	A	A	A	A	C	C	C	C	C	C
A/C	116283	+	NA	NA	NA	NA	NA	NA	C	C	C	C	C	C	A	C	C	A	C	C	C	C	C	C	C	C
G/R	116527	+	NA	NA	NA	NA	NA	NA	G	G	G	R	G	G	G	G	G	G	G	G	G	G	G	G	G	G
G/T	116582	+	NA	NA	NA	NA	NA	NA	G	G	G	G	G	G	G	G	G	G	G	G	T	T	T	T	T	T
G/K/T	116712	+	NA	NA	NA	NA	NA	NA	G	G	G	G	G	G	G	G	G	G	G	G	T	K	T	T	T	T
A/T	116795	+	NA	NA	NA	NA	NA	NA	T	T	T	T	T	T	T	T	T	T	T	T	A	A	A	A	A	A
A/G	116803	+	NA	NA	NA	NA	NA	NA	A	A	A	A	A	A	A	A	A	A	A	A	G	G	G	G	G	G
A/R	116864	+	NA	NA	NA	NA	NA	NA	A	A	A	A	A	A	A	R	A	A	A	A	A	A	A	A	A	A
A/C	117046	+	NA	NA	NA	NA	NA	NA	C	C	C	C	C	C	C	C	C	C	C	C	A	A	A	A	A	A
A/G	117235	+	NA	NA	NA	NA	NA	NA	A	A	A	A	A	A	A	A	A	A	A	A	G	G	G	G	G	G
C/T	117242	+	NA	NA	NA	NA	NA	NA	C	C	C	C	C	C	C	C	C	C	C	C	T	T	T	T	T	T
C/T	117356	+	NA	NA	NA	NA	NA	NA	T	T	T	T	T	T	T	T	T	T	T	T	C	C	C	C	C	C
A/N	117568	+	NA	NA	NA	NA	NA	NA	N	A	A	A	A	A	A	A	A	A	A	A	A	A	A	A	A	A
G/N/T	117571	+	NA	NA	NA	NA	NA	NA	N	G	G	G	G	G	G	G	G	G	G	G	T	T	T	T	T	T
G/N	117632	+	NA	NA	NA	NA	NA	NA	N	G	G	G	G	G	G	G	G	G	G	G	G	G	G	G	G	G
A/N	117643	+	NA	NA	NA	NA	NA	NA	N	A	A	A	A	A	A	A	A	A	A	A	A	A	A	A	A	A
G/N	117683	+	NA	NA	NA	NA	NA	NA	N	G	G	G	G	G	G	G	G	G	G	G	G	G	G	G	G	G
A/G	118068	+	NA	NA	NA	NA	NA	NA	A	A	A	A	A	A	A	A	A	A	A	A	G	G	G	G	G	G
A/G/R	118308	+	NA	NA	NA	NA	NA	NA	A	A	A	A	A	A	A	A	A	A	A	A	G	G	G	R	G	G
A/N	118435	+	NA	NA	NA	NA	NA	NA	A	A	A	A	A	A	A	A	A	N	A	A	A	A	A	A	A	A
A/C/N	118439	+	NA	NA	NA	NA	NA	NA	C	C	C	C	C	C	C	C	C	N	C	C	A	A	A	A	A	A
0/G	118565	+	NA	NA	NA	NA	NA	NA	G	-	G	0	-	-	-	G	-	-	G	G	-	-	-	-	-	-
A/G	118566	+	NA	NA	NA	NA	NA	NA	A	A	A	A	A	A	A	A	A	A	A	A	G	G	G	G	G	G
0/T	118580	+	NA	NA	NA	NA	NA	NA	T	T	T	0	T	T	T	T	-	0	0	T	0	-	-	-	-	-
A/G/N	118664	+	NA	NA	NA	NA	NA	NA	G	G	G	G	N	G	G	G	G	G	G	G	A	A	A	A	A	A
0/A	118785	+	NA	NA	NA	NA	NA	NA	0	-	-	-	-	-	-	-	-	-	-	-	A	A	A	A	A	A
A/C	118819	+	NA	NA	NA	NA	NA	NA	C	C	C	C	C	C	C	C	C	C	C	C	A	A	A	A	A	A
A/C	118914	+	NA	NA	NA	NA	NA	NA	C	C	C	C	C	C	C	C	C	C	C	C	A	A	A	A	A	A
G/R	119030	+	NA	NA	NA	NA	NA	NA	G	G	G	G	G	G	R	G	G	G	G	G	G	G	G	G	G	G
C/Y	119057	+	NA	NA	NA	NA	NA	NA	C	C	C	C	C	C	C	Y	C	C	C	C	C	C	C	C	Y	C
G/R	119059	+	NA	NA	NA	NA	NA	NA	G	G	G	G	G	G	G	G	G	G	G	G	G	G	G	G	R	G
C/M	119084	+	NA	NA	NA	NA	NA	NA	C	C	C	C	C	C	C	M	C	C	C	C	C	C	C	C	M	C
C/Y	119092	+	NA	NA	NA	NA	NA	NA	C	C	C	C	C	C	C	C	C	C	C	C	C	C	C	C	Y	C
G/R	119093	+	NA	NA	NA	NA	NA	NA	G	G	G	G	G	G	G	R	G	G	G	G	G	G	G	G	G	G
A	119297	+	NA	NA	NA	NA	NA	NA	-	-	-	-	-	-	-	-	-	-	-	-	A	A	A	A	A	A
C/N	119433	+	NA	NA	NA	NA	NA	NA	C	C	C	C	C	C	C	C	C	N	C	C	C	C	C	C	C	C
A/C	119467	+	NA	NA	NA	NA	NA	NA	C	C	C	C	C	C	C	C	C	C	C	C	A	A	A	A	A	A
K/T	119488	+	NA	NA	NA	NA	NA	NA	T	T	T	T	T	T	T	T	K	T	T	T	T	T	T	T	T	T
A/C/M	119493	+	NA	NA	NA	NA	NA	NA	C	C	C	M	C	C	A	M	A	A	C	C	A	A	A	A	A	A
A/R	119544	+	NA	NA	NA	NA	NA	NA	A	A	A	A	A	A	A	R	A	A	A	A	A	A	A	A	A	A
A/G	119582	+	NA	NA	NA	NA	NA	NA	G	G	G	G	G	G	G	G	A	G	G	G	G	G	G	G	G	G
G/T	119594	+	NA	NA	NA	NA	NA	NA	G	G	G	G	G	G	G	G	G	G	G	G	T	T	T	T	T	T
A/C	119605	+	NA	NA	NA	NA	NA	NA	C	C	C	C	C	C	C	C	C	C	C	C	A	A	A	A	A	A
A/C	119606	+	NA	NA	NA	NA	NA	NA	A	A	A	A	A	A	A	A	C	A	A	A	A	A	A	A	A	A
0/A	119617	+	NA	NA	NA	NA	NA	NA	0	A	A	A	A	A	A	A	A	A	A	0	-	-	-	-	-	-
G/K/T	119626	+	NA	NA	NA	NA	NA	NA	G	G	G	G	G	G	G	K	G	G	G	G	T	T	T	T	T	T
A/C/M	119857	+	NA	NA	NA	NA	NA	NA	C	A	C	M	A	A	A	M	A	A	C	C	A	A	A	A	A	A
A/G	119897	+	NA	NA	NA	NA	NA	NA	A	A	A	A	A	A	A	A	A	A	A	A	G	G	G	G	G	G
A/T/W	120011	+	NA	NA	NA	NA	NA	NA	A	A	A	A	A	A	A	A	A	A	A	A	T	W	T	T	T	T
A/G	120019	+	NA	NA	NA	NA	NA	NA	A	A	A	A	A	A	A	A	A	A	A	A	G	G	G	G	G	G
C/T	120057	+	NA	NA	NA	NA	NA	NA	C	C	C	C	C	C	C	C	C	C	C	C	T	T	T	T	T	T
A/G	120094	+	NA	NA	NA	NA	NA	NA	A	A	A	A	A	A	G	A	A	G	A	A	A	A	A	A	A	A
A/R	120244	+	NA	NA	NA	NA	NA	NA	A	A	A	A	A	A	A	R	A	A	A	A	A	A	A	A	A	A
G/R	120293	+	NA	NA	NA	NA	NA	NA	G	G	G	R	G	G	G	G	G	G	G	G	G	G	G	G	G	G
A/R	120382	+	NA	NA	NA	NA	NA	NA	A	A	A	R	A	A	A	A	A	A	A	A	A	A	A	A	A	A
C/G/N/S	120713	+	NA	NA	NA	NA	NA	NA	N	C	C	S	S	C	G	C	G	G	C	C	G	G	G	G	G	G
C/Y	120897	+	NA	NA	NA	NA	NA	NA	C	C	C	C	C	C	C	C	C	C	C	C	C	C	C	C	Y	C
A/G	121008	+	NA	NA	NA	NA	NA	NA	G	G	G	G	G	G	G	G	G	G	G	G	A	A	A	A	A	A
C/Y	121125	+	NA	NA	NA	NA	NA	NA	C	C	C	Y	C	C	C	C	C	C	C	C	C	C	C	C	C	C
G/R	121189	+	NA	NA	NA	NA	NA	NA	G	G	G	R	G	G	G	G	G	G	G	G	G	G	G	G	G	G
G/T	121199	+	NA	NA	NA	NA	NA	NA	T	T	T	T	T	T	T	T	G	T	T	T	T	T	T	T	T	T
T/-	121207	+	NA	NA	NA	NA	NA	NA	T	T	T	0	T	T	-	T	-	-	T	T	-	-	-	-	-	-
T/-	121213	+	NA	NA	NA	NA	NA	NA	T	T	T	0	T	T	-	T	-	-	T	T	-	-	-	-	-	-
C/T/Y	121231	+	NA	NA	NA	NA	NA	NA	C	C	C	Y	C	C	T	C	T	T	C	C	T	T	T	T	T	T
A/T/W	121636	+	NA	NA	NA	NA	NA	NA	T	T	T	W	T	T	A	T	A	A	T	W	A	A	A	A	A	A
A/N	121668	+	NA	NA	NA	NA	NA	NA	A	A	A	A	A	A	A	A	A	A	N	A	A	A	A	A	A	A
N/T	121680	+	NA	NA	NA	NA	NA	NA	T	T	T	T	T	T	T	T	T	T	N	T	T	T	T	T	T	T
C/T	121787	+	NA	NA	NA	NA	NA	NA	T	T	T	T	T	T	T	T	T	T	T	T	C	C	C	C	C	C
A/G	121839	+	NA	NA	NA	NA	NA	NA	A	A	A	A	A	A	A	A	A	A	A	A	G	G	G	G	G	G
C/T	121847	+	NA	NA	NA	NA	NA	NA	C	C	C	C	C	C	C	C	C	C	C	C	T	T	T	T	T	T
N/T	121869	+	NA	NA	NA	NA	NA	NA	N	T	T	T	T	T	T	T	T	T	T	T	T	T	T	T	T	T
N/T	121880	+	NA	NA	NA	NA	NA	NA	N	T	T	T	T	T	T	T	T	T	T	T	T	T	T	T	T	T
A/G	122415	+	NA	NA	NA	NA	NA	NA	A	A	A	A	A	A	A	A	A	A	A	A	G	G	G	G	G	G
A/T/W	122654	+	NA	NA	NA	NA	NA	NA	T	T	T	W	T	T	A	W	A	A	T	T	A	A	A	A	A	A
A/G	122749	+	NA	NA	NA	NA	NA	NA	A	A	A	A	A	A	A	A	A	A	A	A	G	G	G	G	G	G
C/T	122846	+	NA	NA	NA	NA	NA	NA	C	C	C	C	C	C	C	C	C	C	C	C	T	T	T	T	T	T
G/T	122921	+	NA	NA	NA	NA	NA	NA	G	G	G	G	G	G	G	G	G	G	G	G	T	T	T	T	T	T
A/C	122922	+	NA	NA	NA	NA	NA	NA	A	A	A	A	A	A	A	A	A	A	A	A	C	C	C	C	C	C
G/T	122935	+	NA	NA	NA	NA	NA	NA	T	T	T	T	T	T	T	T	T	T	T	T	G	G	G	G	G	G
A/C	122936	+	NA	NA	NA	NA	NA	NA	C	C	C	C	C	C	C	C	C	C	C	C	A	A	A	A	A	A
G/T	122974	+	NA	NA	NA	NA	NA	NA	G	G	G	G	G	G	G	G	G	G	G	G	T	T	T	T	T	T
A/C	122975	+	NA	NA	NA	NA	NA	NA	A	A	A	A	A	A	A	A	A	A	A	A	C	C	C	C	C	C
G/T	123352	+	NA	NA	NA	NA	NA	NA	T	T	T	T	T	T	T	T	T	T	T	T	G	G	G	G	G	G
C/T	123470	+	NA	NA	NA	NA	NA	NA	T	T	T	T	T	T	T	T	T	T	T	T	C	C	C	C	C	C
C/T	123482	+	NA	NA	NA	NA	NA	NA	T	T	T	T	T	T	C	T	T	C	T	T	T	T	T	T	T	T
C/T/Y	123504	+	NA	NA	NA	NA	NA	NA	T	T	T	T	T	T	T	Y	T	T	T	T	C	C	C	C	C	C
A/N/R	123934	+	NA	NA	NA	NA	NA	NA	N	A	A	A	A	A	A	R	A	A	A	A	A	A	A	A	A	A
N/T	123936	+	NA	NA	NA	NA	NA	NA	N	T	T	T	T	T	T	T	T	T	T	T	T	T	T	T	T	T
G/T	124324	+	NA	NA	NA	NA	NA	NA	G	G	G	G	G	G	G	G	G	G	G	G	T	T	T	T	T	T
C/T	124398	+	NA	NA	NA	NA	NA	NA	T	T	T	T	T	T	T	T	T	T	T	T	C	C	C	C	C	C
A/C	124539	+	NA	NA	NA	NA	NA	NA	C	C	C	C	C	C	A	C	C	A	C	C	C	C	C	C	C	C
A/G	124641	+	NA	NA	NA	NA	NA	NA	G	G	G	G	G	G	G	G	G	G	G	G	A	A	A	A	A	A
T	124644	+	NA	NA	NA	NA	NA	NA	-	-	-	-	-	-	-	-	-	-	-	-	T	T	T	T	T	T
C/T/Y	124647	+	NA	NA	NA	NA	NA	NA	T	T	T	Y	T	T	C	T	T	C	T	T	T	T	T	T	T	T
A/C	124841	+	NA	NA	NA	NA	NA	NA	A	A	A	A	A	A	A	A	A	A	A	A	C	C	C	C	C	C
A	124911	+	NA	NA	NA	NA	NA	NA	A	A	A	A	A	A	A	A	A	A	A	A	-	-	-	-	-	-
C/T	124935	+	NA	NA	NA	NA	NA	NA	C	C	C	C	C	C	C	C	C	C	C	C	T	T	T	T	T	T
0/T	124975	+	NA	NA	NA	NA	NA	NA	T	T	T	T	T	T	T	T	T	T	0	T	T	T	T	T	T	T
A/C/M	125435	+	NA	NA	NA	NA	NA	NA	A	A	A	M	A	A	C	A	C	C	A	A	C	C	C	C	C	C
A/G/R	125642	+	NA	NA	NA	NA	NA	NA	A	A	A	A	A	A	A	A	A	R	R	A	G	G	G	G	G	G
C/T	126020	+	NA	NA	NA	NA	NA	NA	C	C	C	C	C	C	C	C	C	C	C	C	T	T	T	T	T	T
A/C	126033	+	NA	NA	NA	NA	NA	NA	A	A	A	A	A	A	A	A	A	A	A	A	C	C	C	C	C	C
A/N	126303	+	NA	NA	NA	NA	NA	NA	A	A	A	A	A	A	A	A	N	A	A	A	A	A	A	A	A	A
G/T	126455	+	NA	NA	NA	NA	NA	NA	G	G	G	G	G	G	G	G	G	G	G	G	T	T	T	T	T	T
N/T	126499	+	NA	NA	NA	NA	NA	NA	T	T	T	T	T	T	T	T	T	T	T	T	-	N	-	-	-	-
G/N	126541	+	NA	NA	NA	NA	NA	NA	G	G	G	G	G	G	G	G	G	G	G	G	-	N	-	-	-	-
A/N	126542	+	NA	NA	NA	NA	NA	NA	A	A	A	A	A	A	A	A	A	A	A	A	N	N	N	N	N	N
N	126551	+	NA	NA	NA	NA	NA	NA	-	-	-	-	-	-	-	-	-	-	-	-	-	N	-	-	-	-
N/T	126556	+	NA	NA	NA	NA	NA	NA	-	-	-	-	-	-	-	-	-	-	-	-	T	N	T	T	T	T
N/T	126558	+	NA	NA	NA	NA	NA	NA	N	N	N	N	T	N	T	N	N	T	N	N	T	T	T	T	T	T
0/T	126584	+	NA	NA	NA	NA	NA	NA	T	T	T	T	T	T	T	T	T	T	0	T	0	-	0	-	-	0
A	126628	+	NA	NA	NA	NA	NA	NA	-	-	-	-	-	-	-	-	-	-	-	-	A	A	A	A	A	A
G/T	126647	+	NA	NA	NA	NA	NA	NA	G	G	G	G	G	G	G	G	G	G	G	G	T	T	T	T	T	T
C/Y	126834	+	NA	NA	NA	NA	NA	NA	C	C	C	C	C	C	C	Y	C	C	C	C	C	C	C	C	C	C
C/T	126880	+	NA	NA	NA	NA	NA	NA	T	T	T	T	T	T	T	T	T	T	T	T	C	C	C	C	C	C
C/T	126962	+	NA	NA	NA	NA	NA	NA	T	T	T	T	T	T	T	T	T	T	T	T	C	C	C	C	C	C
C/G/S	126986	+	NA	NA	NA	NA	NA	NA	G	G	G	S	G	G	C	S	C	C	G	G	C	C	C	C	C	C
G/S	127066	+	NA	NA	NA	NA	NA	NA	G	G	G	G	G	G	G	G	S	G	G	G	G	G	G	G	G	G
A	127067	+	NA	NA	NA	NA	NA	NA	-	-	-	-	-	-	-	-	-	-	-	-	A	A	A	A	A	A
A/T	127125	+	NA	NA	NA	NA	NA	NA	A	T	A	A	A	A	A	A	A	A	A	A	A	A	A	A	A	A
A/G	127197	+	NA	NA	NA	NA	NA	NA	A	A	A	A	A	A	G	A	A	G	A	A	A	A	A	A	A	A
A/G	127210	+	NA	NA	NA	NA	NA	NA	A	A	A	A	A	A	A	A	A	A	A	A	G	G	G	G	G	G
A/G	127219	+	NA	NA	NA	NA	NA	NA	G	G	G	G	G	G	G	G	G	G	G	G	A	A	A	A	A	A
G/R	127680	+	NA	NA	NA	NA	NA	NA	G	G	G	G	G	G	G	G	G	R	G	G	G	G	G	G	G	G
C/T	127684	+	NA	NA	NA	NA	NA	NA	C	C	C	C	C	C	T	C	C	T	C	C	C	C	C	C	C	C
C/M	127698	+	NA	NA	NA	NA	NA	NA	C	C	C	C	C	C	C	C	C	M	C	C	C	C	C	C	C	C
C/T	127715	+	NA	NA	NA	NA	NA	NA	C	C	C	C	C	C	C	C	C	C	C	C	T	T	T	T	T	T
G/K/T	127949	+	NA	NA	NA	NA	NA	NA	G	G	G	K	G	G	T	G	T	T	G	G	T	T	T	T	T	T
A/G	127987	+	NA	NA	NA	NA	NA	NA	G	G	G	G	G	G	G	G	G	G	G	G	A	A	A	A	A	A
C/T	128017	+	NA	NA	NA	NA	NA	NA	C	C	C	C	C	C	C	C	T	C	C	C	C	C	C	C	C	C
A/G	128099	+	NA	NA	NA	NA	NA	NA	A	A	A	A	A	A	A	A	A	A	A	A	G	G	G	G	G	G
C/T	128728	+	NA	NA	NA	NA	NA	NA	C	C	C	C	C	C	C	C	C	C	C	C	T	T	T	T	T	T
C/T/Y	128824	+	NA	NA	NA	NA	NA	NA	C	C	C	Y	C	C	T	Y	T	T	Y	C	T	T	T	T	T	T
A/G/R	128896	+	NA	NA	NA	NA	NA	NA	A	A	A	R	A	A	G	R	G	G	R	A	G	G	G	G	G	G
A/G	129030	+	NA	NA	NA	NA	NA	NA	G	G	G	G	G	G	G	G	G	G	G	G	A	A	A	A	A	A
C/T/Y	129148	+	NA	NA	NA	NA	NA	NA	C	C	C	Y	C	C	T	Y	T	T	C	Y	T	T	T	T	T	T
N/T	129380	+	NA	NA	NA	NA	NA	NA	T	T	T	T	N	T	T	T	T	T	T	T	T	T	T	T	T	T
A/G	129492	+	NA	NA	NA	NA	NA	NA	G	G	G	G	G	G	G	G	G	G	G	G	A	A	A	A	A	A
A/G/R	129501	+	NA	NA	NA	NA	NA	NA	G	G	G	R	R	G	A	G	A	A	G	G	A	A	A	A	A	A
0/T	129515	+	NA	NA	NA	NA	NA	NA	T	T	T	0	0	T	T	T	-	T	T	T	-	-	-	-	-	-
A/N	129538	+	NA	NA	NA	NA	NA	NA	A	A	A	A	A	A	A	A	A	N	A	A	A	A	A	A	A	A
A/G/N	129580	+	NA	NA	NA	NA	NA	NA	G	G	G	G	G	G	G	G	G	N	G	G	A	A	A	A	A	A
0/N/T	129606	+	NA	NA	NA	NA	NA	NA	T	T	T	T	T	T	-	T	0	N	T	T	-	-	-	-	-	-
N	129607	+	NA	NA	NA	NA	NA	NA	-	-	-	-	-	-	-	-	-	N	-	-	-	-	-	-	-	-
C/N/T/Y	129608	+	NA	NA	NA	NA	NA	NA	C	C	C	C	C	C	T	C	Y	N	C	C	T	T	T	T	T	T
A/M/N	129609	+	NA	NA	NA	NA	NA	NA	A	A	A	A	A	A	A	A	M	N	A	A	A	A	A	A	A	A
A/N/T	129671	+	NA	NA	NA	NA	NA	NA	A	A	A	A	A	A	A	A	A	N	A	A	T	T	T	T	T	T
C/T	129771	+	NA	NA	NA	NA	NA	NA	T	T	T	T	T	T	T	T	T	T	T	T	C	C	C	C	C	C
C	129783	+	NA	NA	NA	NA	NA	NA	C	C	C	C	C	C	C	C	C	C	C	C	-	-	-	-	-	-
A/C	129796	+	NA	NA	NA	NA	NA	NA	C	C	C	C	C	C	C	C	C	C	C	C	A	A	A	A	A	A
A/C	129813	+	NA	NA	NA	NA	NA	NA	A	A	A	A	A	A	A	A	A	A	A	A	C	C	C	C	C	C
A/G	130038	+	NA	NA	NA	NA	NA	NA	A	A	A	A	A	A	A	A	A	A	A	A	G	G	G	G	G	G
A/G	130069	+	NA	NA	NA	NA	NA	NA	A	A	A	A	A	A	G	A	A	G	A	A	G	G	G	G	G	G
A/C	130126	+	NA	NA	NA	NA	NA	NA	C	C	C	C	C	C	C	C	C	C	C	C	A	A	A	A	A	A
G/T	130600	+	NA	NA	NA	NA	NA	NA	G	G	G	G	G	G	G	G	G	G	G	G	T	T	T	T	T	T
G/T	130656	+	NA	NA	NA	NA	NA	NA	G	G	G	G	G	G	G	G	G	G	G	G	T	T	T	T	T	T
G/K/T	130731	+	NA	NA	NA	NA	NA	NA	T	T	T	K	T	T	G	T	G	G	T	T	G	G	G	G	G	G
G/T	130733	+	NA	NA	NA	NA	NA	NA	T	T	T	T	T	T	T	T	T	T	T	T	G	G	G	G	G	G
C/G	130744	+	NA	NA	NA	NA	NA	NA	C	C	C	C	C	C	C	C	C	C	C	C	G	G	G	G	G	G
A/C	130771	+	NA	NA	NA	NA	NA	NA	C	C	C	C	C	C	A	C	C	A	C	C	A	A	A	A	A	A
G/T	130783	+	NA	NA	NA	NA	NA	NA	T	T	T	T	T	T	T	T	T	T	T	T	G	G	G	G	G	G
A/G	130847	+	NA	NA	NA	NA	NA	NA	G	G	G	G	G	G	G	G	G	G	G	G	A	A	A	A	A	A
C/T/Y	130999	+	NA	NA	NA	NA	NA	NA	T	T	T	T	Y	C	T	T	T	T	T	T	T	T	T	T	T	T
0/T	131028	+	NA	NA	NA	NA	NA	NA	0	0	T	T	T	T	T	T	T	T	T	T	T	T	0	T	T	T
C/T/Y	131121	+	NA	NA	NA	NA	NA	NA	T	T	T	T	Y	T	T	T	T	T	T	T	C	C	C	C	C	C
T/Y	131197	+	NA	NA	NA	NA	NA	NA	T	T	T	Y	T	T	T	Y	T	T	T	T	T	T	T	T	T	T
A/T	131324	+	NA	NA	NA	NA	NA	NA	A	A	A	A	A	A	A	A	T	A	A	A	A	A	A	A	A	A
C/T	131446	+	NA	NA	NA	NA	NA	NA	T	T	T	T	T	T	T	T	T	T	T	T	C	C	C	C	C	C
A/G	131584	+	NA	NA	NA	NA	NA	NA	G	G	G	G	G	G	G	G	G	G	G	G	A	A	A	A	A	A
A/T/W	131756	+	NA	NA	NA	NA	NA	NA	A	A	A	W	A	A	T	A	T	T	A	A	T	T	T	T	T	T
A/G	131800	+	NA	NA	NA	NA	NA	NA	G	G	G	G	G	G	G	G	A	G	G	G	G	G	G	G	G	G
C/T	131825	+	NA	NA	NA	NA	NA	NA	T	T	T	T	T	T	T	T	T	T	T	T	C	C	C	C	C	C
N/T	131913	+	NA	NA	NA	NA	NA	NA	T	T	T	T	N	T	T	T	T	T	T	T	T	T	T	T	T	T
A/N/T/W	131915	+	NA	NA	NA	NA	NA	NA	T	T	T	T	N	T	T	T	T	T	T	W	A	A	A	A	A	A
G/R	131965	+	NA	NA	NA	NA	NA	NA	G	G	G	G	G	G	G	G	G	G	G	R	G	G	G	G	G	G
N/T/W	131989	+	NA	NA	NA	NA	NA	NA	T	T	T	T	T	T	T	T	T	T	T	W	N	N	N	N	N	N
A/T	131995	+	NA	NA	NA	NA	NA	NA	T	T	T	T	T	T	T	T	T	T	T	T	A	A	A	A	A	A
T/W	132081	+	NA	NA	NA	NA	NA	NA	T	T	T	T	T	T	T	T	T	T	W	T	T	T	T	T	T	T
A/G	132095	+	NA	NA	NA	NA	NA	NA	A	A	A	A	A	A	A	A	A	A	A	A	G	G	G	G	G	G
A/G	132259	+	NA	NA	NA	NA	NA	NA	G	G	G	G	G	G	G	G	G	G	G	G	A	A	A	A	A	A
G/T	132282	+	NA	NA	NA	NA	NA	NA	G	G	G	G	G	G	G	G	G	G	G	G	T	T	T	T	T	T
C/T	132318	+	NA	NA	NA	NA	NA	NA	C	C	C	C	C	C	C	C	C	C	C	C	T	T	T	T	T	T
A/G/N	132352	+	NA	NA	NA	NA	NA	NA	G	G	G	G	N	G	G	G	G	G	G	G	A	A	A	A	A	A
C/T	132387	+	NA	NA	NA	NA	NA	NA	C	C	C	C	C	C	C	C	C	C	C	C	T	T	T	T	T	T
A/T/W	132532	+	NA	NA	NA	NA	NA	NA	W	A	W	A	A	A	A	W	A	A	A	A	T	T	T	T	T	T
C/T/Y	132590	+	NA	NA	NA	NA	NA	NA	C	T	C	Y	T	T	T	Y	T	T	C	C	T	T	T	T	T	T
A/T	132628	+	NA	NA	NA	NA	NA	NA	A	A	A	A	A	A	T	A	A	T	A	A	A	A	A	A	A	A
A/T/W	132711	+	NA	NA	NA	NA	NA	NA	T	T	T	W	T	T	A	W	A	A	T	T	A	A	A	A	A	A
0/T	132735	+	NA	NA	NA	NA	NA	NA	T	T	T	T	T	T	T	T	T	T	T	T	-	0	-	-	-	-
C/G	132833	+	NA	NA	NA	NA	NA	NA	C	C	C	C	C	C	C	C	C	C	C	C	G	G	G	G	G	G
A/T	132976	+	NA	NA	NA	NA	NA	NA	A	A	A	A	A	A	A	A	A	A	A	A	T	T	T	T	T	T
G/T	133011	+	NA	NA	NA	NA	NA	NA	T	T	T	T	T	T	T	T	T	T	T	T	G	G	G	G	G	G
G/T	133120	+	NA	NA	NA	NA	NA	NA	G	G	G	G	G	G	G	G	G	G	G	G	T	T	T	T	T	T
A/G	133170	+	NA	NA	NA	NA	NA	NA	A	A	A	A	A	A	A	A	A	A	A	A	G	G	G	G	G	G
A/C	133189	+	NA	NA	NA	NA	NA	NA	A	A	A	A	A	A	A	A	C	A	A	A	A	A	A	A	A	A
A/C	133192	+	NA	NA	NA	NA	NA	NA	A	A	A	A	A	A	A	A	A	A	A	A	C	C	C	C	C	C
A/C/M	133204	+	NA	NA	NA	NA	NA	NA	A	A	A	M	A	A	C	A	C	C	A	A	C	C	C	C	C	C
C/G	133287	+	NA	NA	NA	NA	NA	NA	C	C	C	C	C	C	C	C	C	C	C	C	G	G	G	G	G	G
C/G	133616	+	NA	NA	NA	NA	NA	NA	G	G	G	G	G	G	G	G	G	G	G	G	C	C	C	C	C	C
A/C	133681	+	NA	NA	NA	NA	NA	NA	C	C	C	C	C	C	C	C	C	C	C	C	A	A	A	A	A	A
A/C/M	133682	+	NA	NA	NA	NA	NA	NA	C	C	C	C	C	C	C	M	C	C	C	C	A	A	A	A	A	A
A/T/W	133683	+	NA	NA	NA	NA	NA	NA	A	A	A	A	A	A	A	A	A	A	A	A	T	T	T	T	W	T
G/T	133710	+	NA	NA	NA	NA	NA	NA	T	T	T	T	T	T	T	T	T	T	T	T	G	G	G	G	G	G
G/T	133756	+	NA	NA	NA	NA	NA	NA	G	G	G	G	G	G	G	G	G	G	G	G	T	T	T	T	T	T
A/G	133770	+	NA	NA	NA	NA	NA	NA	G	G	G	G	G	G	G	G	G	G	G	G	A	A	A	A	A	A
A/C	133787	+	NA	NA	NA	NA	NA	NA	C	C	C	C	C	C	C	C	C	C	C	C	A	A	A	A	A	A
A/C/M	133857	+	NA	NA	NA	NA	NA	NA	A	C	A	M	C	C	C	M	C	C	A	A	C	C	C	C	C	C
A/C	133906	+	NA	NA	NA	NA	NA	NA	C	C	C	C	C	C	C	C	C	C	C	C	A	A	A	A	A	A
A/C	133942	+	NA	NA	NA	NA	NA	NA	C	C	C	C	C	C	C	C	C	C	C	C	A	A	A	A	A	A
A/G/N	133967	+	NA	NA	NA	NA	NA	NA	G	G	G	G	G	G	G	G	G	N	G	G	A	A	A	A	A	A
A/G/R	133984	+	NA	NA	NA	NA	NA	NA	A	A	A	R	A	A	G	A	G	G	A	A	G	G	G	G	G	G
A/N/T	134015	+	NA	NA	NA	NA	NA	NA	T	T	T	T	N	T	T	T	T	T	T	T	A	A	A	A	A	A
N/T	134033	+	NA	NA	NA	NA	NA	NA	T	T	T	T	N	T	T	T	T	T	T	T	T	T	T	T	T	T
A/G	134109	+	NA	NA	NA	NA	NA	NA	A	A	A	A	A	A	A	A	A	A	A	A	G	G	G	G	G	G
A/G	134110	+	NA	NA	NA	NA	NA	NA	A	A	A	A	A	A	G	A	A	G	A	A	A	A	A	A	A	A
A/G	134137	+	NA	NA	NA	NA	NA	NA	G	G	G	G	G	G	G	G	G	G	G	G	A	A	A	A	A	A
C/T/Y	134138	+	NA	NA	NA	NA	NA	NA	T	T	T	Y	T	T	C	Y	C	C	T	T	C	C	C	C	C	C
C/T	134151	+	NA	NA	NA	NA	NA	NA	T	T	T	T	T	T	T	T	C	T	T	T	T	T	T	T	T	T
C/T/Y	134224	+	NA	NA	NA	NA	NA	NA	T	T	T	T	T	T	T	Y	T	T	T	T	C	C	C	C	C	C
C/N/T	134266	+	NA	NA	NA	NA	NA	NA	T	T	T	T	N	T	T	T	T	T	T	T	C	C	C	C	C	C
G/T	134304	+	NA	NA	NA	NA	NA	NA	G	G	G	G	G	G	G	G	G	G	G	G	T	T	T	T	T	T
C/T	134334	+	NA	NA	NA	NA	NA	NA	C	C	C	C	C	C	C	C	C	C	C	C	T	T	T	T	T	T
