# Supplementary material for: Comparative analysis of butternut (Juglans cinerea) and Japanese walnut (Juglans ailantifolia) chloroplast genomes
Source: BMC Plant Biol. 2025 Dec 8;26:68. doi: 10.1186/s12870-025-07678-1 (PMC12797841; doi:10.1186/s12870-025-07678-1)
Supplement: Supplementary file 3 — Supplementary Material 3. [file 12870_2025_7678_MOESM3_ESM.csv]

Supplementary Table 3. Coding sequence (CDS) SNP variants identified in Juglans cinerea (butternut) and J. ailantifolia (Japanese walnut).
alleles	pos	Jci-1445	Jci-1401	Jci-1288	Jci-1378	Jci-1426	Jci-1351	Cinerea	jci1	jci2	Jci-1463	jci3	jci4	Jai-Japan19	Ailantifolia	Jai-GQG24	jai1	jai2	jai3
A/G	825	A	A	A	A	A	A	A	A	A	A	A	A	G	G	G	G	G	G
C/T/Y	1988	T	T	T	Y	T	T	C	Y	C	C	T	T	C	C	C	C	C	C
C/T	2069	T	T	T	T	T	T	T	T	T	T	T	T	C	C	C	C	C	C
G/R	2122	G	G	G	G	G	G	G	G	G	G	G	G	G	G	G	R	R	G
T/W	2134	T	T	T	T	T	T	T	T	T	T	T	T	T	T	T	W	W	T
A/R	2144	A	A	A	A	A	A	A	A	A	A	A	A	A	A	A	R	R	A
A/M	2156	A	A	A	A	A	A	A	A	A	A	A	A	A	A	A	M	M	A
G/T	2206	T	T	T	T	T	T	T	T	T	T	T	T	G	G	G	G	G	G
G/K/T	2207	T	T	T	T	T	T	T	T	T	T	T	T	G	G	G	K	G	G
A/G/R	2209	A	A	A	A	A	A	A	A	A	A	A	A	G	G	G	R	G	G
C/Y	2238	C	C	C	C	C	C	C	C	C	C	C	C	C	Y	C	Y	C	C
A/C/M	2269	A	A	A	M	A	A	C	M	C	C	A	A	C	C	C	C	C	C
G/R	2290	G	G	G	G	G	G	G	G	G	G	G	G	G	R	G	R	G	G
G/K	2296	G	G	G	G	G	G	G	G	G	G	G	G	G	K	G	G	G	G
C/Y	2297	C	C	C	C	C	C	C	C	C	C	C	C	C	Y	C	C	C	C
C/Y	2301	C	C	C	C	C	C	C	C	C	C	C	C	C	Y	C	C	C	C
G/R	2321	G	G	G	G	G	G	G	G	G	G	G	G	G	R	G	R	G	G
C/Y	2333	C	C	C	C	C	C	C	C	C	C	C	C	C	C	C	Y	C	C
K/T	2366	T	T	T	T	T	T	T	T	T	T	T	T	T	K	T	K	T	T
C/Y	2375	C	C	C	C	C	C	C	C	C	C	C	C	C	Y	C	C	C	C
G/K	2392	G	G	G	G	G	G	G	G	G	G	G	G	G	K	G	G	G	G
C/T/Y	2417	C	C	C	Y	C	C	T	C	T	T	C	C	T	T	T	T	T	T
G/R	2445	G	G	G	G	G	G	G	G	G	G	G	G	G	R	G	G	G	G
K/T	2446	T	T	T	T	T	T	T	T	T	T	T	T	T	K	T	T	T	T
C/Y	2456	C	C	C	C	C	C	C	C	C	C	C	C	C	Y	C	C	C	C
G/K	2480	G	G	G	G	G	G	G	G	G	G	G	G	G	K	G	K	G	K
K/T	2503	T	T	T	T	T	T	T	T	T	T	T	T	T	K	T	T	T	K
A/R	2504	A	A	A	A	A	A	A	A	A	A	A	A	A	R	A	A	A	R
T/W	2511	T	T	T	T	T	T	T	T	T	T	T	T	T	W	T	T	T	W
T/Y	2516	T	T	T	T	T	T	T	T	T	T	T	T	T	Y	T	T	T	Y
K/T	2518	T	T	T	T	T	T	T	T	T	T	T	T	T	K	T	T	T	K
A/R	2523	A	A	A	A	A	A	A	A	A	A	A	A	A	A	A	A	A	R
A/R	2524	A	A	A	A	A	A	A	A	A	A	A	A	A	A	A	A	A	R
A/R	2529	A	A	A	A	A	A	A	A	A	A	A	A	A	A	A	A	A	R
G/R	2561	G	G	G	G	G	G	G	G	G	G	G	G	G	G	G	R	G	G
A/G	2567	G	G	G	G	G	G	G	G	A	G	G	G	G	G	G	G	G	G
T/W	2604	T	T	T	T	T	T	T	T	T	T	T	T	T	T	T	W	T	T
G/S	2610	G	G	G	G	G	G	G	G	G	G	G	G	G	G	G	S	G	G
G/T	2801	T	T	T	T	T	T	T	T	T	T	T	T	G	G	G	G	G	G
A/C	3177	A	A	A	A	A	A	A	A	A	A	A	A	C	C	C	C	C	C
C/T	3350	T	T	T	T	T	T	T	T	T	T	T	T	C	C	C	C	C	C
A/G/R	8488	R	A	A	A	A	A	A	A	A	A	A	A	G	G	G	G	G	G
A/G/R	8556	R	A	A	R	A	A	G	A	G	G	A	A	G	G	G	G	G	G
C/N	8604	C	C	C	C	N	C	C	C	C	C	C	C	C	C	C	C	C	C
A/G/R	11843	A	A	A	A	A	A	A	A	A	A	A	R	G	G	G	G	G	G
C/T	11883	C	C	C	C	C	C	C	C	C	C	C	C	T	T	T	T	T	T
A/G	12550	A	A	A	A	A	A	G	A	A	G	A	A	A	A	A	A	A	A
C/Y	12571	C	C	C	C	C	C	C	C	C	C	C	C	C	Y	C	C	C	C
C/Y	13130	C	C	C	C	C	C	C	C	C	C	C	C	C	C	Y	C	C	C
A/G/N	13232	N	A	A	A	A	A	A	A	A	A	A	A	G	G	G	G	G	G
C/N/T/Y	15318	N	C	C	C	C	C	Y	C	C	C	C	C	T	T	T	T	T	T
C/T	16876	C	C	C	C	C	C	C	C	C	C	C	C	T	T	T	T	T	T
T/W	17719	T	T	T	T	T	T	T	T	T	T	T	T	T	T	W	T	T	T
G/R	17799	G	G	G	G	G	G	G	G	G	G	G	G	G	G	R	G	G	G
C/Y	17967	C	C	C	C	C	C	C	C	C	C	C	C	C	C	C	C	Y	C
C/N/T/Y	18042	C	C	C	C	C	C	C	C	C	C	N	Y	T	T	T	T	T	T
G/N	18052	G	G	G	G	G	G	G	G	G	G	N	G	G	G	G	G	G	G
C/T	18734	T	T	T	T	T	T	T	T	T	T	T	T	C	C	C	C	C	C
G/N/R	18835	G	G	G	G	N	G	G	R	G	G	G	G	G	G	G	G	G	G
N/T	18901	N	T	T	T	T	T	T	T	T	T	T	T	T	T	T	T	T	T
A/C	18998	A	A	A	A	A	A	A	A	A	A	A	A	C	C	C	C	C	C
C/T	19072	T	T	T	T	T	T	C	T	T	C	T	T	T	T	T	T	T	T
C/T	19234	C	C	C	C	C	C	C	C	C	C	C	C	T	T	T	T	T	T
A/G/R	19447	A	A	A	A	A	A	A	R	A	A	A	A	G	G	G	G	G	G
C/T	19550	T	T	T	T	T	T	T	T	T	T	T	T	C	C	C	C	C	C
A/G/R	19579	A	A	A	A	A	A	A	A	A	A	A	R	G	G	G	G	G	G
C/T	19862	T	T	T	T	T	T	T	T	T	T	T	T	C	C	C	C	C	C
A/C/M	20206	A	A	A	A	A	A	A	A	A	A	A	A	C	M	C	C	M	C
A/G/N/R	20250	G	G	G	G	N	G	G	G	G	G	G	G	A	A	A	A	R	A
A/G	20484	G	G	G	G	G	G	G	G	G	G	G	G	A	A	A	A	A	A
0/T	20570	0	0	T	T	T	T	T	T	T	T	T	T	T	T	0	T	0	T
A/M	20942	A	A	A	A	M	A	A	A	A	A	A	A	A	A	A	A	A	A
C/T	21006	C	C	C	C	C	C	T	C	C	T	C	C	C	C	C	C	C	C
A/G/R	21520	A	A	A	R	A	A	G	A	G	G	A	R	G	G	G	G	G	G
C/T	22486	C	C	C	C	C	C	C	C	T	C	C	C	C	C	C	C	C	C
C/T	22507	C	C	C	C	C	C	C	C	C	C	C	C	T	T	T	T	T	T
A/C	25508	C	C	C	C	C	C	A	C	C	A	C	C	C	C	C	C	C	C
A/G/R	25613	G	G	G	R	A	A	A	R	A	A	G	G	A	A	A	A	A	A
C/T/Y	25684	T	T	T	T	T	T	T	Y	T	T	T	T	C	C	C	C	C	C
C/T/Y	26239	T	T	T	T	T	T	T	Y	T	T	T	T	C	C	C	C	C	C
C/Y	26258	C	C	C	C	C	C	C	Y	C	C	C	C	C	C	C	C	C	C
G/K/N/T	26539	T	T	T	T	N	T	T	T	T	T	T	T	G	G	G	G	K	G
C/T	26731	C	C	C	C	C	C	C	C	C	C	C	C	T	T	T	T	T	T
A/G/R	27121	G	G	G	R	G	G	A	G	A	A	G	G	A	A	A	A	A	A
G/R	27253	G	G	G	G	G	G	G	R	G	G	G	G	G	G	G	G	G	G
C/T	27274	T	T	T	T	T	T	T	T	T	T	T	T	C	C	C	C	C	C
A/G	27531	A	A	A	A	A	A	A	A	A	A	A	A	G	G	G	G	G	G
G/T	28143	T	T	T	T	T	T	T	T	G	T	T	T	T	T	T	T	T	T
G/T	28464	T	T	T	T	T	T	T	T	T	T	T	T	G	G	G	G	G	G
A/G	28993	A	A	A	A	A	A	A	A	A	A	A	A	G	G	G	G	G	G
A/G/R	29030	G	G	G	R	G	R	A	G	A	A	G	G	A	A	A	A	A	A
A/N	37232	A	A	A	A	A	A	A	A	A	N	A	A	A	A	A	A	A	A
A/C/N	37691	N	C	C	C	C	C	C	C	C	C	C	C	A	A	A	A	A	A
G/N	37703	N	G	G	G	G	G	G	G	G	G	G	G	G	G	G	G	G	G
A/G	38338	G	G	G	G	G	G	A	G	G	A	G	G	G	G	G	G	G	G
A/G	38355	G	G	G	G	G	G	G	G	G	G	G	G	A	A	A	A	A	A
C/T	38436	C	C	C	C	C	C	C	C	C	C	C	C	T	T	T	T	T	T
A/G	38770	A	A	A	A	A	A	A	A	A	A	A	A	G	G	G	G	G	G
C/T	39084	T	T	T	T	T	T	C	T	T	C	T	T	T	T	T	T	T	T
C/T	39117	T	T	T	T	T	T	T	T	T	T	T	T	C	C	C	C	C	C
C/T	39153	C	C	C	C	T	T	C	C	C	C	C	C	C	C	C	C	C	C
T/Y	41974	T	T	T	T	T	T	T	T	T	T	T	Y	T	T	T	T	T	T
A/C/M	43288	C	C	C	M	C	C	A	M	A	A	C	C	A	A	A	A	A	A
A/G	43309	A	A	A	A	A	A	A	A	A	A	A	A	G	G	G	G	G	G
N/T/Y	43948	N	T	T	T	T	T	T	Y	T	T	T	Y	T	T	Y	T	T	T
A/N/R	43951	N	A	A	A	A	A	A	R	A	A	A	R	A	A	R	A	A	A
A/N/R	43954	N	A	A	A	A	A	A	R	A	A	A	R	A	A	R	A	A	A
T/Y	44102	T	T	T	T	T	T	T	Y	T	Y	Y	Y	T	Y	T	T	Y	T
A/R	44138	A	A	A	R	A	A	R	R	R	R	R	R	R	A	A	R	R	A
G/K	44156	G	G	K	K	G	G	K	K	K	K	K	K	K	K	G	K	K	G
G/K	44162	G	G	K	K	G	G	K	K	K	K	K	K	K	K	G	K	K	G
G/R	44180	G	R	R	R	R	G	R	R	R	R	R	R	G	R	G	R	R	G
A/M	44205	A	M	M	M	M	A	M	M	M	M	M	M	A	M	A	M	M	A
T/Y	44258	T	T	T	Y	T	T	Y	Y	Y	T	T	Y	T	T	T	Y	T	T
A/M	44312	A	M	A	M	M	A	M	M	M	A	M	M	M	M	A	A	A	M
G/R	44318	G	R	R	R	R	G	R	R	R	G	R	R	R	R	G	G	G	R
A/R	44342	A	A	R	R	A	R	R	R	R	A	R	R	A	R	A	A	A	R
A/R	44360	A	A	R	R	A	R	R	R	R	A	R	R	R	R	A	R	A	R
C/M	44383	C	M	M	M	C	C	M	M	M	M	M	M	M	M	C	M	C	M
A/R	44396	A	R	R	R	A	A	R	R	R	R	R	R	A	R	A	R	A	R
C/Y	44417	C	Y	Y	Y	C	C	Y	Y	Y	Y	Y	Y	Y	Y	C	Y	C	Y
T/Y	44447	T	Y	T	Y	T	T	Y	Y	Y	Y	Y	Y	T	Y	Y	Y	T	Y
C/Y	44483	C	Y	Y	Y	C	C	C	Y	Y	Y	Y	Y	C	Y	Y	Y	Y	Y
A/W	44507	A	W	W	W	A	A	A	W	W	W	W	W	A	W	W	W	W	W
G/K	44510	G	K	K	K	G	G	G	K	K	K	K	K	G	K	K	K	K	K
C/Y	44516	C	Y	Y	Y	C	C	C	Y	Y	Y	Y	Y	C	Y	Y	Y	Y	Y
A/R	44528	A	R	R	R	A	A	R	R	R	A	R	R	A	A	R	R	R	R
A/R	44549	A	A	R	A	A	A	R	R	A	A	R	R	A	A	R	R	R	R
G/R	44576	R	G	G	G	G	G	R	R	G	G	G	R	G	G	R	R	G	R
C/S	44585	S	C	C	C	C	C	S	S	C	C	C	S	C	C	S	S	S	S
A/G/R	44828	A	A	A	A	A	A	A	A	A	A	A	R	G	G	G	G	G	G
G/N	45545	G	G	G	G	G	G	G	G	G	N	G	G	G	G	G	G	G	G
C/Y	45704	C	C	C	C	C	C	C	Y	C	C	C	C	C	C	C	C	C	C
C/T/Y	45719	C	C	C	C	C	C	C	C	C	C	C	C	Y	Y	Y	T	Y	T
N/T	45755	T	T	T	T	T	T	T	T	T	N	T	T	T	T	T	T	T	T
K/T	46292	T	T	T	T	T	T	T	T	T	T	T	T	T	K	K	T	T	T
C/N/T	50488	C	C	C	C	C	C	C	C	T	N	C	C	C	C	C	C	C	C
C/G	50864	C	C	C	C	C	C	C	C	C	C	C	C	G	G	G	G	G	G
A/G	50865	A	A	A	A	A	A	A	A	A	A	A	A	G	G	G	G	G	G
C/T	54439	C	C	C	C	C	C	C	C	C	C	C	C	T	T	T	T	T	T
K/T	55563	T	T	T	K	T	T	T	K	T	T	T	T	T	T	T	T	T	T
C/T/Y	59584	T	T	T	T	Y	T	T	T	C	T	T	T	T	T	T	T	T	T
A/C/N	59785	N	C	C	C	C	C	C	C	C	C	C	C	A	A	A	A	A	A
N/T	59806	N	T	T	T	T	T	T	T	T	T	T	T	T	T	T	T	T	T
N/T	59814	N	-	-	-	-	-	-	-	-	-	-	-	T	T	T	T	T	T
C/N	59820	N	N	N	N	N	N	N	N	N	N	N	N	C	C	C	C	C	C
N/T	59864	N	T	T	T	T	T	T	T	T	T	T	T	T	T	T	T	T	T
G/T	60006	G	G	G	G	G	G	G	G	G	G	G	G	T	T	T	T	T	T
A/C	60091	A	A	A	A	A	A	C	A	A	C	A	A	A	A	A	A	A	A
C/Y	60807	C	C	C	C	C	C	C	C	C	C	C	C	C	C	C	C	Y	C
G/T	61234	G	G	G	G	G	G	G	G	G	G	G	G	T	T	T	T	T	T
C/Y	61385	C	C	C	C	C	C	C	C	C	C	C	C	C	C	C	C	Y	C
G/R	61402	G	G	G	G	G	G	G	G	G	G	G	G	G	G	G	G	R	G
G/K	61406	G	G	G	G	G	G	G	G	G	G	G	G	G	G	G	G	K	G
A/W	61411	A	A	A	A	A	A	A	A	A	A	A	A	A	A	A	A	W	A
K/T	61421	T	T	T	T	T	T	T	T	T	T	T	T	T	T	T	T	K	T
G/R	61426	G	G	G	G	G	G	G	G	G	G	G	G	G	G	G	G	R	G
G/K	61441	G	G	G	G	G	G	G	G	G	G	G	G	G	G	G	G	K	G
C/Y	61445	C	C	C	C	C	C	C	C	C	C	C	C	C	C	C	C	Y	C
C/Y	61453	C	C	C	C	C	C	C	C	C	C	C	C	C	C	C	C	Y	C
G/R	61460	G	G	G	G	G	G	G	G	G	G	G	G	G	G	G	G	R	G
T/Y	61461	T	T	T	T	T	T	T	T	T	T	T	T	T	T	T	T	Y	T
G/R	61462	G	G	G	G	G	G	G	G	G	G	G	G	G	G	G	G	R	G
G/K	61484	G	G	G	G	G	G	G	G	G	G	G	G	G	G	G	G	K	G
C/M	61495	C	C	C	C	C	C	C	C	C	C	C	C	C	C	C	C	M	C
C/Y	61497	C	C	C	C	C	C	C	C	C	C	C	C	C	C	C	C	Y	C
C/Y	62456	C	C	C	C	C	C	C	C	C	C	C	C	C	C	Y	C	Y	C
A/G/R	62717	G	G	G	R	G	G	A	R	A	A	G	G	A	A	A	A	A	A
G/T	62789	G	G	G	G	G	G	G	G	G	G	G	G	T	T	T	T	T	T
A/G	62955	A	A	A	A	A	A	A	A	A	A	A	A	G	G	G	G	G	G
C/T	63008	T	T	T	T	T	T	T	T	T	T	T	T	C	C	C	C	C	C
G/T	63158	T	T	T	T	T	T	T	T	G	T	T	T	T	T	T	T	T	T
G/K/T	63402	T	T	T	K	T	T	G	T	G	G	T	T	G	G	G	G	G	G
A/C	63449	A	A	A	A	A	A	A	A	A	A	A	A	C	C	C	C	C	C
A/R	63696	A	A	A	A	A	A	A	R	A	A	R	A	A	A	A	A	R	A
C/Y	63708	C	C	C	C	C	C	C	Y	C	C	Y	C	C	C	C	C	C	C
A/R	63711	A	A	A	A	A	A	A	R	A	A	R	A	A	A	A	A	A	A
A/C	65384	A	A	A	A	A	A	A	A	C	A	A	A	A	A	A	A	A	A
C/T	65464	T	T	T	T	T	T	T	T	T	T	T	T	C	C	C	C	C	C
A/C/M	65656	A	A	A	M	A	A	C	M	C	C	A	A	C	C	C	C	C	C
A/G	66229	A	A	A	A	A	A	A	A	A	A	A	A	G	G	G	G	G	G
N/T	66310	T	T	T	T	T	T	T	T	T	N	T	T	T	T	T	T	T	T
A/G	66362	G	G	G	G	G	G	G	G	G	G	G	G	A	A	A	A	A	A
C/T	66613	T	T	T	T	T	T	T	T	T	T	T	T	C	C	C	C	C	C
C/T	66730	T	T	T	T	T	T	T	T	T	T	T	T	C	C	C	C	C	C
A/T	66787	A	A	A	A	A	A	A	A	A	A	A	A	T	T	T	T	T	T
A/T	66807	T	T	T	T	T	T	T	T	T	T	T	T	A	A	A	A	A	A
C/T	67255	C	C	C	C	C	C	C	C	T	C	C	C	C	C	C	C	C	C
G/T	67348	G	G	G	G	G	G	G	G	G	G	G	G	T	T	T	T	T	T
A/G	67442	G	G	G	G	G	G	G	G	A	G	G	G	G	G	G	G	G	G
A/G	69523	G	G	G	G	G	G	G	G	G	G	G	G	A	A	A	A	A	A
C/T	72570	C	C	C	C	C	C	C	C	C	C	C	C	T	T	T	T	T	T
G/R	73660	G	R	G	R	R	R	G	R	R	G	G	R	G	G	G	G	G	G
C/T	73701	T	T	T	T	T	T	T	T	T	T	T	T	C	C	C	C	C	C
A/G/M	74194	A	A	A	A	A	A	A	A	M	A	A	A	G	G	G	G	G	G
A/G	77537	G	G	G	G	G	G	G	G	G	G	G	G	A	A	A	A	A	A
C/Y	78584	C	C	C	C	C	C	C	C	C	C	C	C	C	C	C	C	Y	C
C/G	78851	C	C	C	C	C	C	C	C	C	C	C	C	G	G	G	G	G	G
A/G/N	79160	A	A	A	A	N	A	A	A	A	A	A	A	G	G	G	G	G	G
K/T	80314	T	T	T	K	T	T	T	T	T	T	T	T	T	T	T	T	T	T
C/T	80392	C	C	C	C	C	C	C	C	C	C	C	C	T	T	T	T	T	T
A/C	83644	C	C	C	C	C	C	C	C	C	C	C	C	A	A	A	A	A	A
A/T	83646	T	T	T	T	T	T	T	T	T	T	T	T	A	A	A	A	A	A
G/T	83792	G	G	G	G	G	G	G	G	T	G	G	G	G	G	G	G	G	G
T/Y	84323	T	T	T	Y	T	T	T	T	T	T	T	T	T	T	T	T	T	T
A/C/N	84452	N	A	A	A	A	A	A	A	A	A	A	A	C	C	C	C	C	C
C/N	84490	N	C	C	C	C	C	C	C	C	C	C	C	C	C	C	C	C	C
A/N	84493	N	A	A	A	A	A	A	A	A	A	A	A	A	A	A	A	A	A
C/T	84734	C	C	C	C	C	C	C	C	C	C	C	C	T	T	T	T	T	T
A/G	85786	A	A	A	A	A	A	G	A	A	G	A	A	A	A	A	A	A	A
G/T	85949	G	G	G	G	G	G	G	G	G	G	G	G	T	T	T	T	T	T
C/T	86388	T	T	T	T	T	T	T	T	T	T	T	T	C	C	C	C	C	C
A/G	86392	A	A	A	A	A	A	A	A	A	A	A	A	G	G	G	G	G	G
N/T	88404	T	T	T	T	N	T	T	T	T	T	T	T	T	T	T	T	T	T
C/N/T/Y	88413	Y	T	T	T	N	T	T	T	T	T	T	T	C	C	C	C	C	C
G/N	88425	G	G	G	G	N	G	G	G	G	G	G	G	G	G	G	G	G	G
N/T	88427	T	T	T	T	N	T	T	T	T	T	T	T	T	T	T	T	T	T
C/M/N	88428	C	C	C	C	N	C	C	C	C	C	C	M	C	C	C	C	C	C
C/T	88647	T	T	T	T	T	T	C	T	T	C	T	T	T	T	T	T	T	T
A/C/M	88697	C	C	C	C	C	C	C	C	C	C	C	C	A	A	A	A	M	A
C/T	89196	C	C	C	C	C	C	C	C	C	C	C	C	T	T	T	T	T	T
A/R	89228	A	A	A	R	A	A	A	A	A	A	A	A	A	A	A	A	A	A
G/T	89230	G	G	G	G	G	G	G	G	G	G	G	G	T	T	T	T	T	T
G/T	89259	T	T	T	T	T	T	T	T	T	T	T	T	G	G	G	G	G	G
C/T	89323	C	C	C	C	C	C	T	C	C	T	C	C	C	C	C	C	C	C
A/T/W	89423	T	A	T	W	A	A	A	T	A	A	T	T	A	A	A	A	A	A
C/Y	89453	C	C	C	Y	C	C	C	C	C	C	C	C	C	C	C	C	C	C
A/G	89618	G	G	G	G	G	G	A	G	G	A	G	G	G	G	G	G	G	G
C/T/Y	89846	C	C	C	Y	C	C	T	C	T	T	C	C	T	T	T	T	T	T
A/G/N	115480	N	G	G	G	N	N	G	N	G	N	N	N	A	A	N	A	N	A
A/C/N	115866	C	C	C	C	C	C	N	C	C	C	C	C	A	A	A	A	A	A
G/K/N/T	116018	G	G	G	K	G	G	T	G	T	N	G	G	G	G	G	G	G	G
A/C	116100	A	A	A	A	A	A	A	A	A	A	A	A	C	C	C	C	C	C
A/C	116283	C	C	C	C	C	C	A	C	C	A	C	C	C	C	C	C	C	C
G/R	116527	G	G	G	R	G	G	G	G	G	G	G	G	G	G	G	G	G	G
G/T	116582	G	G	G	G	G	G	G	G	G	G	G	G	T	T	T	T	T	T
G/K/T	116712	G	G	G	G	G	G	G	G	G	G	G	G	T	K	T	T	T	T
A/T	116795	T	T	T	T	T	T	T	T	T	T	T	T	A	A	A	A	A	A
A/G	116803	A	A	A	A	A	A	A	A	A	A	A	A	G	G	G	G	G	G
A/R	116864	A	A	A	A	A	A	A	R	A	A	A	A	A	A	A	A	A	A
A/C	117046	C	C	C	C	C	C	C	C	C	C	C	C	A	A	A	A	A	A
A/G	117235	A	A	A	A	A	A	A	A	A	A	A	A	G	G	G	G	G	G
C/T	117242	C	C	C	C	C	C	C	C	C	C	C	C	T	T	T	T	T	T
C/T	117356	T	T	T	T	T	T	T	T	T	T	T	T	C	C	C	C	C	C
G/N/T	117571	N	G	G	G	G	G	G	G	G	G	G	G	T	T	T	T	T	T
A/G	118068	A	A	A	A	A	A	A	A	A	A	A	A	G	G	G	G	G	G
C/Y	119057	C	C	C	C	C	C	C	Y	C	C	C	C	C	C	C	C	Y	C
G/R	119059	G	G	G	G	G	G	G	G	G	G	G	G	G	G	G	G	R	G
C/M	119084	C	C	C	C	C	C	C	M	C	C	C	C	C	C	C	C	M	C
C/Y	119092	C	C	C	C	C	C	C	C	C	C	C	C	C	C	C	C	Y	C
G/R	119093	G	G	G	G	G	G	G	R	G	G	G	G	G	G	G	G	G	G
A/R	120244	A	A	A	A	A	A	A	R	A	A	A	A	A	A	A	A	A	A
G/R	120293	G	G	G	R	G	G	G	G	G	G	G	G	G	G	G	G	G	G
A/R	120382	A	A	A	R	A	A	A	A	A	A	A	A	A	A	A	A	A	A
C/G/N/S	120713	N	C	C	S	S	C	G	C	G	G	C	C	G	G	G	G	G	G
C/Y	120897	C	C	C	C	C	C	C	C	C	C	C	C	C	C	C	C	Y	C
A/G	121008	G	G	G	G	G	G	G	G	G	G	G	G	A	A	A	A	A	A
A/T/W	121636	T	T	T	W	T	T	A	T	A	A	T	W	A	A	A	A	A	A
A/N	121668	A	A	A	A	A	A	A	A	A	A	N	A	A	A	A	A	A	A
N/T	121680	T	T	T	T	T	T	T	T	T	T	N	T	T	T	T	T	T	T
C/T	121787	T	T	T	T	T	T	T	T	T	T	T	T	C	C	C	C	C	C
A/G	121839	A	A	A	A	A	A	A	A	A	A	A	A	G	G	G	G	G	G
C/T	121847	C	C	C	C	C	C	C	C	C	C	C	C	T	T	T	T	T	T
N/T	121869	N	T	T	T	T	T	T	T	T	T	T	T	T	T	T	T	T	T
N/T	121880	N	T	T	T	T	T	T	T	T	T	T	T	T	T	T	T	T	T
A/G	122415	A	A	A	A	A	A	A	A	A	A	A	A	G	G	G	G	G	G
A/T/W	122654	T	T	T	W	T	T	A	W	A	A	T	T	A	A	A	A	A	A
A/G	122749	A	A	A	A	A	A	A	A	A	A	A	A	G	G	G	G	G	G
C/T	122846	C	C	C	C	C	C	C	C	C	C	C	C	T	T	T	T	T	T
G/T	124324	G	G	G	G	G	G	G	G	G	G	G	G	T	T	T	T	T	T
C/T	124398	T	T	T	T	T	T	T	T	T	T	T	T	C	C	C	C	C	C
A/C	124539	C	C	C	C	C	C	A	C	C	A	C	C	C	C	C	C	C	C
G/R	127680	G	G	G	G	G	G	G	G	G	R	G	G	G	G	G	G	G	G
C/T	127684	C	C	C	C	C	C	T	C	C	T	C	C	C	C	C	C	C	C
C/M	127698	C	C	C	C	C	C	C	C	C	M	C	C	C	C	C	C	C	C
C/T	127715	C	C	C	C	C	C	C	C	C	C	C	C	T	T	T	T	T	T
G/K/T	127949	G	G	G	K	G	G	T	G	T	T	G	G	T	T	T	T	T	T
A/G	127987	G	G	G	G	G	G	G	G	G	G	G	G	A	A	A	A	A	A
C/T	128017	C	C	C	C	C	C	C	C	T	C	C	C	C	C	C	C	C	C
A/G	128099	A	A	A	A	A	A	A	A	A	A	A	A	G	G	G	G	G	G
C/T	128728	C	C	C	C	C	C	C	C	C	C	C	C	T	T	T	T	T	T
C/T/Y	128824	C	C	C	Y	C	C	T	Y	T	T	Y	C	T	T	T	T	T	T
A/G/R	128896	A	A	A	R	A	A	G	R	G	G	R	A	G	G	G	G	G	G
C/T/Y	129148	C	C	C	Y	C	C	T	Y	T	T	C	Y	T	T	T	T	T	T
A/C	129813	A	A	A	A	A	A	A	A	A	A	A	A	C	C	C	C	C	C
A/G	130038	A	A	A	A	A	A	A	A	A	A	A	A	G	G	G	G	G	G
A/G	130069	A	A	A	A	A	A	G	A	A	G	A	A	G	G	G	G	G	G
A/C	130126	C	C	C	C	C	C	C	C	C	C	C	C	A	A	A	A	A	A
G/T	130600	G	G	G	G	G	G	G	G	G	G	G	G	T	T	T	T	T	T
G/T	130656	G	G	G	G	G	G	G	G	G	G	G	G	T	T	T	T	T	T
G/K/T	130731	T	T	T	K	T	T	G	T	G	G	T	T	G	G	G	G	G	G
G/T	130733	T	T	T	T	T	T	T	T	T	T	T	T	G	G	G	G	G	G
C/G	130744	C	C	C	C	C	C	C	C	C	C	C	C	G	G	G	G	G	G
A/C	130771	C	C	C	C	C	C	A	C	C	A	C	C	A	A	A	A	A	A
G/T	130783	T	T	T	T	T	T	T	T	T	T	T	T	G	G	G	G	G	G
A/G	130847	G	G	G	G	G	G	G	G	G	G	G	G	A	A	A	A	A	A
C/T/Y	130999	T	T	T	T	Y	C	T	T	T	T	T	T	T	T	T	T	T	T
0/T	131028	0	0	T	T	T	T	T	T	T	T	T	T	T	T	0	T	T	T
C/T/Y	131121	T	T	T	T	Y	T	T	T	T	T	T	T	C	C	C	C	C	C
T/Y	131197	T	T	T	Y	T	T	T	Y	T	T	T	T	T	T	T	T	T	T
A/T	131324	A	A	A	A	A	A	A	A	T	A	A	A	A	A	A	A	A	A
C/T	131446	T	T	T	T	T	T	T	T	T	T	T	T	C	C	C	C	C	C
A/G	131584	G	G	G	G	G	G	G	G	G	G	G	G	A	A	A	A	A	A
A/T/W	131756	A	A	A	W	A	A	T	A	T	T	A	A	T	T	T	T	T	T
A/G	131800	G	G	G	G	G	G	G	G	A	G	G	G	G	G	G	G	G	G
C/T	131825	T	T	T	T	T	T	T	T	T	T	T	T	C	C	C	C	C	C
N/T	131913	T	T	T	T	N	T	T	T	T	T	T	T	T	T	T	T	T	T
A/N/T/W	131915	T	T	T	T	N	T	T	T	T	T	T	W	A	A	A	A	A	A
G/R	131965	G	G	G	G	G	G	G	G	G	G	G	R	G	G	G	G	G	G
A	131980	-	-	-	-	-	-	-	-	-	-	-	-	A	A	A	A	A	A
T	131987	T	T	T	T	T	T	T	T	T	T	T	T	-	-	-	-	-	-
N/T/W	131989	T	T	T	T	T	T	T	T	T	T	T	W	N	N	N	N	N	N
A/T	131995	T	T	T	T	T	T	T	T	T	T	T	T	A	A	A	A	A	A
T/W	132081	T	T	T	T	T	T	T	T	T	T	W	T	T	T	T	T	T	T
A/G	132095	A	A	A	A	A	A	A	A	A	A	A	A	G	G	G	G	G	G
A/G	132259	G	G	G	G	G	G	G	G	G	G	G	G	A	A	A	A	A	A
G/T	132282	G	G	G	G	G	G	G	G	G	G	G	G	T	T	T	T	T	T
C/T	132318	C	C	C	C	C	C	C	C	C	C	C	C	T	T	T	T	T	T
A/G/N	132352	G	G	G	G	N	G	G	G	G	G	G	G	A	A	A	A	A	A
C/T	132387	C	C	C	C	C	C	C	C	C	C	C	C	T	T	T	T	T	T
A/T/W	132532	W	A	W	A	A	A	A	W	A	A	A	A	T	T	T	T	T	T
T	132542	-	-	-	-	-	-	-	-	-	-	-	-	T	T	T	T	T	T
A	132543	-	-	-	-	-	-	-	-	-	-	-	-	A	A	A	A	A	A
C/T/Y	132590	C	T	C	Y	T	T	T	Y	T	T	C	C	T	T	T	T	T	T
A/T	132628	A	A	A	A	A	A	T	A	A	T	A	A	A	A	A	A	A	A
A/T/W	132711	T	T	T	W	T	T	A	W	A	A	T	T	A	A	A	A	A	A
0/T	132735	T	T	T	T	T	T	T	T	T	T	T	T	-	0	-	-	-	-
C/G	132833	C	C	C	C	C	C	C	C	C	C	C	C	G	G	G	G	G	G
A/T	132976	A	A	A	A	A	A	A	A	A	A	A	A	T	T	T	T	T	T
G/T	133011	T	T	T	T	T	T	T	T	T	T	T	T	G	G	G	G	G	G
G/T	133120	G	G	G	G	G	G	G	G	G	G	G	G	T	T	T	T	T	T
A/G	133170	A	A	A	A	A	A	A	A	A	A	A	A	G	G	G	G	G	G
A/C	133189	A	A	A	A	A	A	A	A	C	A	A	A	A	A	A	A	A	A
A/C	133192	A	A	A	A	A	A	A	A	A	A	A	A	C	C	C	C	C	C
A/C/M	133204	A	A	A	M	A	A	C	A	C	C	A	A	C	C	C	C	C	C
C/G	133287	C	C	C	C	C	C	C	C	C	C	C	C	G	G	G	G	G	G
C/G	133616	G	G	G	G	G	G	G	G	G	G	G	G	C	C	C	C	C	C
A/C	133681	C	C	C	C	C	C	C	C	C	C	C	C	A	A	A	A	A	A
A/C/M	133682	C	C	C	C	C	C	C	M	C	C	C	C	A	A	A	A	A	A
A/T/W	133683	A	A	A	A	A	A	A	A	A	A	A	A	T	T	T	T	W	T
G/T	133710	T	T	T	T	T	T	T	T	T	T	T	T	G	G	G	G	G	G
G/T	133756	G	G	G	G	G	G	G	G	G	G	G	G	T	T	T	T	T	T
A/G	133770	G	G	G	G	G	G	G	G	G	G	G	G	A	A	A	A	A	A
A/C	133787	C	C	C	C	C	C	C	C	C	C	C	C	A	A	A	A	A	A
A/C/M	133857	A	C	A	M	C	C	C	M	C	C	A	A	C	C	C	C	C	C
A/C	133906	C	C	C	C	C	C	C	C	C	C	C	C	A	A	A	A	A	A
A/C	133942	C	C	C	C	C	C	C	C	C	C	C	C	A	A	A	A	A	A
A/G/N	133967	G	G	G	G	G	G	G	G	G	N	G	G	A	A	A	A	A	A
A/G/R	133984	A	A	A	R	A	A	G	A	G	G	A	A	G	G	G	G	G	G
A/N/T	134015	T	T	T	T	N	T	T	T	T	T	T	T	A	A	A	A	A	A
N/T	134033	T	T	T	T	N	T	T	T	T	T	T	T	T	T	T	T	T	T
A/G	134109	A	A	A	A	A	A	A	A	A	A	A	A	G	G	G	G	G	G
A/G	134110	A	A	A	A	A	A	G	A	A	G	A	A	A	A	A	A	A	A
A/G	134137	G	G	G	G	G	G	G	G	G	G	G	G	A	A	A	A	A	A
C/T/Y	134138	T	T	T	Y	T	T	C	Y	C	C	T	T	C	C	C	C	C	C
C/T	134151	T	T	T	T	T	T	T	T	C	T	T	T	T	T	T	T	T	T
C/T/Y	134224	T	T	T	T	T	T	T	Y	T	T	T	T	C	C	C	C	C	C
C/N/T	134266	T	T	T	T	N	T	T	T	T	T	T	T	C	C	C	C	C	C
G/T	134304	G	G	G	G	G	G	G	G	G	G	G	G	T	T	T	T	T	T
C/T	134334	C	C	C	C	C	C	C	C	C	C	C	C	T	T	T	T	T	T
G/T	134374	G	G	G	G	G	G	G	G	G	G	G	G	T	T	T	T	T	T
C/N	134544	C	C	C	C	C	C	C	C	C	N	C	C	C	C	C	C	C	C
A/N	134555	A	A	A	A	A	A	A	A	A	N	A	A	A	A	A	A	A	A
N/T	134595	T	T	T	T	T	T	T	T	T	N	T	T	T	T	T	T	T	T
C/N	134598	C	C	C	C	C	C	C	C	C	N	C	C	C	C	C	C	C	C
A/N	134707	N	A	A	A	N	A	A	N	A	N	N	N	A	A	A	A	N	N
