# Supplementary material for: Comparative analysis of butternut (Juglans cinerea) and Japanese walnut (Juglans ailantifolia) chloroplast genomes
Source: BMC Plant Biol. 2025 Dec 8;26:68. doi: 10.1186/s12870-025-07678-1 (PMC12797841; doi:10.1186/s12870-025-07678-1)
Supplement: Supplementary file 5 — Supplementary Material 5. [file 12870_2025_7678_MOESM5_ESM.csv]

Supplementary Table 5. Genotype frequencies for A, T, G, C, and InDel (insertion�deletion) at each variant site; see also Figure 3.
alleles	pos	Minor Allele Frequency J. cinerea	Minor Allele Frequency J. ailantifolia
A	29487	0.166666667	0
A	30176	0.166666667	0
A	49741	0	0.166666667
A	82637	0.083333333	0
A	118785	0.083333333	0
C	30219	0.083333333	0.166666667
C	33039	0.166666667	0
C	69965	0.25	0.333333333
C	73534	0.5	0
C	74031	0.5	0
G	58629	0.083333333	0.166666667
G	61446	0	0.166666667
G	71887	0.333333333	0
G	71949	0.25	0
G	71964	0.166666667	0
G	71981	0.083333333	0
G	71988	0.083333333	0
G	86835	0.25	0
G	44005	0.083333333	0
T	14787	0.083333333	0
T	20570	0.166666667	0.333333333
T	23234	0.083333333	0
T	24712	0.083333333	0.166666667
T	25129	0	0.166666667
T	32710	0	0.166666667
T	33246	0.083333333	0
T	36003	0.083333333	0.166666667
T	40960	0	0.166666667
T	52981	0	0.166666667
T	53476	0.083333333	0
T	55448	0.083333333	0
T	68300	0.083333333	0
T	68712	0	0.166666667
T	68713	0	0.166666667
T	70920	0.083333333	0
T	71915	0.333333333	0.333333333
T	72358	0	0.333333333
T	73380	0.083333333	0
T	73381	0.5	0
T	80844	0.083333333	0
T	82635	0.166666667	0
T	83492	0.083333333	0.166666667
T	86220	0.083333333	0
T	86834	0.083333333	0
T	86836	0	0.333333333
T	87895	0.083333333	0
T	88326	0.083333333	0
T	124975	0.083333333	0
T	126584	0.083333333	0.5
T	129515	0.083333333	0
T	131028	0.166666667	0.166666667
T	132735	0	0.166666667
/T/Y	71884	0.333333333	0.333333333
A	86777	0.166666667	0
A	119617	0.166666667	0
A/C	5620	0.083333333	0
A/C	5649	0.083333333	0
A/C	9041	0.083333333	0
A/C	17560	0.166666667	0
A/C	25508	0.166666667	0
A/C	29904	0.083333333	0
A/C	32992	0.083333333	0
A/C	33920	0.166666667	0
A/C	46559	0.166666667	0
A/C	47072	0.166666667	0
A/C	60091	0.166666667	0
A/C	62350	0.166666667	0
A/C	65384	0.083333333	0
A/C	72745	0.083333333	0
A/C	82626	0.083333333	0
A/C	116283	0.166666667	0
A/C	119606	0.083333333	0
A/C	124539	0.166666667	0
A/C	130771	0.166666667	0
A/C	133189	0.083333333	0
A/C/M	1576	0.083333333	0
A/C/M	2269	0.166666667
A/C/M	4696	0	0.166666667
A/C/M	8856	0.166666667	0
A/C/M	9039	0.083333333	0
A/C/M	10402	0.083333333	0
A/C/M	10406	0.083333333	0
A/C/M	15992	0.083333333	0
A/C/M	20206	0	0.333333333
A/C/M	24641	0.166666667	0
A/C/M	30227	0.083333333	0
A/C/M	41721	0	0.333333333
A/C/M	43288	0.166666667	0
A/C/M	50001	0.083333333	0
A/C/M	56163	0.083333333	0
A/C/M	64926	0.083333333	0
A/C/M	65656	0.166666667	0
A/C/M	73899	0.416666667	0
A/C/M	74015	0.5	0
A/C/M	87940	0.083333333	0
A/C/M	88697	0	0.166666667
A/C/M	119493	0.166666667	0
A/C/M	119857	0.166666667	0
A/C/M	125435	0.083333333	0
A/C/M	133204	0.083333333	0
A/C/M	133682	0.083333333	0
A/C/M	133857	0.166666667	0
A/C/M/N	13277	0.083333333	0
A/C/M/N	39810	0.083333333	0.166666667
A/C/M/N	56239	0.083333333	0
A/C/N	9789	0.166666667	0
A/C/N	9863	0.083333333	0
A/C/N	9881	0.083333333	0
A/C/N	11495	0.083333333	0
A/C/N	31825	0	0.333333333
A/C/N	37691	0.083333333	0
A/C/N	40803	0.166666667	0
A/C/N	59785	0.083333333	0
A/C/N	84452	0.083333333	0
A/C/N	115866	0.083333333	0
A/C/N	118439	0.083333333	0
A/C/T/W	6627	0.083333333	0
A/G	1708	0.166666667	0
A/G	2567	0.083333333	0
A/G	12550	0.166666667	0
A/G	24689	0.083333333	0
A/G	33330	0.166666667	0
A/G	38338	0.166666667	0
A/G	41472	0.083333333	0
A/G	50294	0.166666667	0
A/G	58450	0.083333333	0
A/G	67033	0.083333333	0
A/G	67442	0.083333333	0
A/G	76197	0.083333333	0
A/G	77766	0.166666667	0
A/G	79902	0.083333333	0
A/G	85786	0.166666667	0
A/G	86790	0.083333333	0
A/G	89618	0.166666667	0
A/G	119582	0.083333333	0
A/G	120094	0.166666667	0
A/G	127197	0.166666667	0
A/G	130069	0.166666667	0
A/G	131800	0.083333333	0
A/G	134110	0.166666667	0
A/G/M	74194	0.083333333	0
A/G/N	4836	0.083333333	0
A/G/N	13232	0.083333333	0
A/G/N	29056	0.083333333	0
A/G/N	30361	0.083333333	0
A/G/N	31697	0.083333333	0.166666667
A/G/N	31711	0.083333333	0.5
A/G/N	31735	0	0.333333333
A/G/N	50043	0.083333333	0
A/G/N	55877	0.083333333	0
A/G/N	56092	0.083333333	0
A/G/N	64500	0.083333333	0
A/G/N	79160	0.083333333	0
A/G/N	115480	0.416666667	0.333333333
A/G/N	118664	0.083333333	0
A/G/N	129580	0.083333333	0
A/G/N	132352	0.083333333	0
A/G/N	133967	0.083333333	0
A/G/N/R	20250	0.083333333	0.166666667
A/G/N/R	31538	0.25	0.166666667
A/G/N/R	31696	0.083333333	0.166666667
A/G/N/R	64270	0.083333333	0
A/G/R	2209	0	0.166666667
A/G/R	6757	0.083333333	0
A/G/R	7112	0.083333333	0
A/G/R	8488	0.083333333	0
A/G/R	8556	0.166666667	0
A/G/R	8771	0.083333333	0
A/G/R	11843	0.083333333	0
A/G/R	19447	0.083333333	0
A/G/R	19579	0.083333333	0
A/G/R	21520	0.166666667	0
A/G/R	24100	0.166666667	0
A/G/R	25613	0.166666667	0
A/G/R	27121	0.083333333	0
A/G/R	29030	0.166666667	0
A/G/R	31977	0.166666667	0
A/G/R	33296	0	0.166666667
A/G/R	33346	0	0.166666667
A/G/R	40153	0.166666667	0
A/G/R	44828	0.083333333	0
A/G/R	49612	0.083333333	0
A/G/R	50986	0.083333333	0
A/G/R	62344	0.166666667	0
A/G/R	62717	0.166666667	0
A/G/R	68721	0	0.166666667
A/G/R	70421	0.083333333	0
A/G/R	71826	0.166666667	0
A/G/R	72427	0.166666667	0
A/G/R	82398	0.166666667	0
A/G/R	86818	0.083333333	0
A/G/R	87631	0.083333333	0
A/G/R	118308	0	0.166666667
A/G/R	125642	0.166666667	0
A/G/R	128896	0.25	0
A/G/R	129501	0.166666667	0
A/G/R	133984	0.083333333	0
A/M	2156	0	0.333333333
A/M	4324	0.083333333	0
A/M	5052	0.083333333	0
A/M	14189	0.083333333	0
A/M	14486	0.083333333	0
A/M	20942	0.083333333	0
A/M	30629	0.083333333	0
A/M	35349	0.083333333	0
A/M	44205	0.166666667	0.5
A/M	44312	0.333333333	0.5
A/M	69943	0.333333333	0.333333333
A/M	70085	0.333333333	0
A/M	73784	0.25	0
A/M	80745	0.083333333	0
A/M	81809	0.083333333	0
A/M	82639	0.166666667	0
A/M	82799	0.083333333	0
A/M/N	6658	0.083333333	0
A/M/N	9580	0.083333333	0.166666667
A/M/N	129609	0.083333333	0
A/N	13280	0.083333333	0
A/N	16550	0.083333333	0
A/N	18329	0.083333333	0
A/N	18331	0.083333333	0
A/N	18332	0.083333333	0
A/N	23797	0.083333333	0
A/N	30738	0.083333333	0
A/N	31793	0	0.333333333
A/N	31805	0	0.166666667
A/N	33581	0.083333333	0
A/N	35621	0.083333333	0
A/N	37232	0.083333333	0
A/N	43093	0.083333333	0
A/N	50422	0.083333333	0
A/N	59845	0.083333333	0
A/N	63305	0.083333333	0
A/N	64499	0.083333333	0
A/N	75077	0.083333333	0
A/N	76799	0.083333333	0
A/N	78902	0.083333333	0
A/N	79511	0.083333333	0
A/N	84493	0.083333333	0
A/N	87190	0.166666667	0
A/N	115901	0.083333333	0
A/N	115904	0.083333333	0
A/N	115911	0.166666667	0
A/N	117568	0.083333333	0
A/N	117643	0.083333333	0
A/N	118435	0.083333333	0
A/N	121668	0.083333333	0
A/N	126303	0.083333333	0
A/N	129538	0.083333333	0
A/N/R	43951	0.083333333	0.166666667
A/N/R	43954	0.083333333	0.166666667
A/N/R	123934	0.083333333	0
A/N/T	11088	0.083333333	0
A/N/T	36488	0.25	0
A/N/T	40789	0.166666667	0
A/N/T	129671	0.083333333	0
A/N/T	134015	0.083333333	0
A/N/T/W	7863	0.083333333	0.166666667
A/N/T/W	7864	0.083333333	0
A/N/T/W	18330	0.083333333	0.166666667
A/N/T/W	30359	0.083333333	0
A/N/T/W	40746	0.166666667	0
A/N/T/W	56261	0.083333333	0
A/N/T/W	131915	0.083333333	0
A/N/W	9776	0.083333333	0
A/N/W	31431	0.083333333	0
A/N/W	89912	0.083333333	0.166666667
A/R	2144	0	0.333333333
A/R	2504	0	0.333333333
A/R	2523	0	0.166666667
A/R	2524	0	0.166666667
A/R	2529	0	0.166666667
A/R	8888	0.25	0
A/R	10462	0.083333333	0
A/R	13901	0.083333333	0
A/R	33324	0	0.166666667
A/R	33396	0.083333333	0.166666667
A/R	37071	0.083333333	0
A/R	44138	0.416666667	0.5
A/R	44342	0.333333333	0.333333333
A/R	44360	0.333333333	0.333333333
A/R	44396	0.25	0.5
A/R	44528	0.333333333	0.333333333
A/R	44549	0.416666667	0.333333333
A/R	63696	0.166666667	0.166666667
A/R	63711	0.166666667	0
A/R	69991	0.25	0.333333333
A/R	69999	0.25	0.333333333
A/R	70024	0.333333333	0
A/R	70058	0.333333333	0
A/R	72016	0.083333333	0
A/R	89228	0.083333333	0
A/R	116864	0.083333333	0
A/R	119544	0.083333333	0
A/R	120244	0.083333333	0
A/R	120382	0.083333333	0
A/T	4016	0.083333333	0
A/T	5497	0.083333333	0
A/T	64222	0	0.166666667
A/T	83535	0.083333333	0
A/T	127125	0.083333333	0
A/T	131324	0.083333333	0
A/T	132628	0.166666667	0
A/T/W	1575	0.083333333	0
A/T/W	3473	0	0.166666667
A/T/W	8318	0	0.166666667
A/T/W	11175	0.083333333	0
A/T/W	36721	0.083333333	0
A/T/W	46688	0	0.5
A/T/W	54035	0.083333333	0
A/T/W	87493	0.25	0
A/T/W	89423	0.083333333	0
A/T/W	120011	0	0.166666667
A/T/W	121636	0.166666667	0
A/T/W	122654	0.166666667	0
A/T/W	131756	0.083333333	0
A/T/W	132532	0.25	0
A/T/W	132711	0.166666667	0
A/T/W	133683	0	0.166666667
A/W	7865	0.166666667	0
A/W	24790	0	0.333333333
A/W	44507	0.333333333	0.166666667
A/W	49742	0.083333333	0
A/W	61411	0	0.166666667
A/W	70028	0.333333333	0
A/W	71890	0	0.333333333
A/W	72370	0.166666667	0
C/-	77341	0.25	0
C/G	48731	0.083333333	0
C/G/N/S	120713	0.083333333	0
C/G/S	49834	0.083333333	0
C/G/S	68722	0	0.166666667
C/G/S	126986	0.166666667	0
C/M	4010	0.083333333	0.166666667
C/M	44383	0.25	0.333333333
C/M	49164	0.083333333	0.333333333
C/M	57224	0	0.166666667
C/M	61495	0	0.166666667
C/M	71893	0.333333333	0.333333333
C/M	71958	0.166666667	0
C/M	82829	0.083333333	0
C/M	119084	0.083333333	0.166666667
C/M	127698	0.083333333	0
C/M/N	88428	0.083333333	0
C/M/N	89924	0.083333333	0.333333333
C/M/N	89930	0.083333333	0.333333333
C/N	23756	0.083333333	0
C/N	26646	0.083333333	0
C/N	30348	0.083333333	0
C/N	31660	0	0.166666667
C/N	31690	0.083333333	0.166666667
C/N	31725	0	0.5
C/N	33040	0.416666667	0
C/N	43111	0.083333333	0
C/N	43988	0.083333333	0
C/N	44171	0.083333333	0
C/N	46387	0.083333333	0
C/N	56327	0.083333333	0
C/N	63253	0.083333333	0
C/N	63314	0.083333333	0
C/N	64468	0.083333333	0
C/N	78915	0.083333333	0
C/N	80176	0.083333333	0
C/N	84490	0.083333333	0
C/N	85662	0.083333333	0
C/N	89900	0.083333333	0
C/N	119433	0.083333333	0
C/N/T	23607	0.083333333	0
C/N/T	30724	0.083333333	0
C/N/T	39963	0.083333333	0
C/N/T	49966	0.083333333	0
C/N/T	50488	0.083333333	0
C/N/T	54942	0.083333333	0
C/N/T	90360	0.166666667	0.5
C/N/T	90361	0.166666667	0.5
C/N/T	115319	0.083333333	0.166666667
C/N/T	115939	0.083333333	0
C/N/T	116001	0.083333333	0
C/N/T	134266	0.083333333	0
C/N/T/Y	15318	0.083333333	0
C/N/T/Y	18042	0.083333333	0
C/N/T/Y	56259	0.083333333	0
C/N/T/Y	88413	0.083333333	0
C/N/T/Y	129608	0.083333333	0
C/N/Y	31617	0.083333333	0
C/N/Y	32650	0.083333333	0
C/N/Y	36389	0.083333333	0.166666667
C/N/Y	89901	0.083333333	0.166666667
C/N/Y	89942	0.083333333	0.333333333
C/S	33355	0	0.166666667
C/S	44585	0.333333333	0.333333333
C/T	19072	0.166666667	0
C/T	21006	0.166666667	0
C/T	22486	0.083333333	0
C/T	25070	0.166666667	0
C/T	39084	0.166666667	0
C/T	39153	0.166666667	0
C/T	41081	0.166666667	0
C/T	48756	0.166666667	0
C/T	49437	0.083333333	0
C/T	56562	0.166666667	0
C/T	64998	0.083333333	0
C/T	67255	0.083333333	0
C/T	77738	0.166666667	0
C/T	85394	0.083333333	0
C/T	85647	0.083333333	0
C/T	88647	0.166666667	0
C/T	89323	0.166666667	0
C/T	123482	0.166666667	0
C/T	127684	0.166666667	0
C/T	128017	0.083333333	0
C/T	134151	0.083333333	0
C/T/Y	1988	0.166666667	0
C/T/Y	2417	0.083333333	0
C/T/Y	4259	0.166666667	0
C/T/Y	4757	0	0.166666667
C/T/Y	6739	0	0.166666667
C/T/Y	10288	0.166666667	0
C/T/Y	10835	0.166666667	0
C/T/Y	25684	0.083333333	0
C/T/Y	26239	0.083333333	0
C/T/Y	30030	0.083333333	0
C/T/Y	31021	0.083333333	0
C/T/Y	45719	0	0.333333333
C/T/Y	46502	0.083333333	0
C/T/Y	46719	0	0.166666667
C/T/Y	48574	0.166666667	0
C/T/Y	59032	0.083333333	0
C/T/Y	59584	0.083333333	0
C/T/Y	62134	0.166666667	0
C/T/Y	68723	0	0.166666667
C/T/Y	71524	0.166666667	0
C/T/Y	72019	0.083333333	0
C/T/Y	72360	0.166666667	0
C/T/Y	76747	0.166666667	0
C/T/Y	77811	0.083333333	0
C/T/Y	82706	0.083333333	0
C/T/Y	89846	0.083333333	0
C/T/Y	121231	0.083333333	0
C/T/Y	123504	0.083333333	0
C/T/Y	124647	0.083333333	0
C/T/Y	128824	0.25	0
C/T/Y	129148	0.25	0
C/T/Y	130999	0.083333333	0
C/T/Y	131121	0.083333333	0
C/T/Y	132590	0.166666667	0
C/T/Y	134138	0.166666667	0
C/T/Y	134224	0.083333333	0
C/Y	2238	0	0.333333333
C/Y	2297	0	0.166666667
C/Y	2301	0	0.166666667
C/Y	2333	0	0.166666667
C/Y	2375	0	0.166666667
C/Y	2456	0	0.166666667
C/Y	9155	0	0.166666667
C/Y	12571	0	0.166666667
C/Y	13130	0	0.166666667
C/Y	17967	0	0.166666667
C/Y	26258	0.083333333	0
C/Y	32213	0.083333333	0
C/Y	33366	0	0.166666667
C/Y	37083	0.083333333	0
C/Y	44053	0.25	0.5
C/Y	44417	0.25	0.333333333
C/Y	44483	0.333333333	0.166666667
C/Y	44516	0.333333333	0.166666667
C/Y	45704	0.083333333	0
C/Y	58624	0.083333333	0.166666667
C/Y	60807	0	0.166666667
C/Y	61385	0	0.166666667
C/Y	61445	0	0.166666667
C/Y	61453	0	0.166666667
C/Y	61497	0	0.166666667
C/Y	62456	0	0.333333333
C/Y	63708	0.166666667	0
C/Y	64845	0.083333333	0
C/Y	69988	0.25	0.333333333
C/Y	70078	0.083333333	0
C/Y	75012	0.083333333	0
C/Y	78584	0	0.166666667
C/Y	89453	0.083333333	0
C/Y	119057	0.083333333	0.166666667
C/Y	119092	0	0.166666667
C/Y	120897	0	0.166666667
C/Y	121125	0.083333333	0
C/Y	126834	0.083333333	0
G	49387	0.166666667	0
G	118565	0.083333333	0
G/K	2296	0	0.166666667
G/K	2392	0	0.166666667
G/K	2480	0	0.5
G/K	15536	0	0.166666667
G/K	23247	0.083333333	0.166666667
G/K	32214	0.083333333	0
G/K	33390	0	0.166666667
G/K	37091	0.083333333	0
G/K	44156	0.333333333	0.333333333
G/K	44162	0.333333333	0.333333333
G/K	44510	0.333333333	0.166666667
G/K	47474	0	0.166666667
G/K	61406	0	0.166666667
G/K	61441	0	0.166666667
G/K	61484	0	0.166666667
G/K	70044	0.416666667	0
G/K	70105	0.083333333	0
G/K	73957	0.333333333	0
G/K	80571	0.166666667	0
G/K	80934	0	0.166666667
G/K/N	31434	0.083333333	0
G/K/N	89920	0.083333333	0.333333333
G/K/N/T	26539	0.083333333	0.166666667
G/K/N/T	40734	0.166666667	0
G/K/N/T	116018	0.083333333	0
G/K/T	2207	0	0.166666667
G/K/T	7733	0	0.166666667
G/K/T	17566	0.083333333	0
G/K/T	31944	0.083333333	0
G/K/T	34291	0.083333333	0
G/K/T	35560	0.083333333	0
G/K/T	37115	0.166666667	0
G/K/T	48173	0.083333333	0
G/K/T	52707	0.083333333	0
G/K/T	54047	0.083333333	0
G/K/T	63402	0.083333333	0
G/K/T	66074	0.166666667	0
G/K/T	70027	0.333333333	0
G/K/T	70846	0.083333333	0
G/K/T	72469	0.083333333	0
G/K/T	81593	0.25	0
G/K/T	116712	0	0.166666667
G/K/T	119626	0.083333333	0
G/K/T	127949	0.083333333	0
G/K/T	130731	0.083333333	0
G/N	7852	0.083333333	0
G/N	16520	0.083333333	0
G/N	18052	0.083333333	0
G/N	23305	0.083333333	0
G/N	23671	0.083333333	0
G/N	29113	0.083333333	0
G/N	31728	0	0.5
G/N	33610	0.083333333	0
G/N	37703	0.083333333	0
G/N	40013	0.083333333	0
G/N	45545	0.083333333	0
G/N	45758	0.083333333	0
G/N	46393	0.083333333	0
G/N	55909	0.083333333	0
G/N	57854	0.083333333	0
G/N	63362	0.083333333	0
G/N	64733	0.083333333	0
G/N	70682	0.083333333	0
G/N	73461	0.083333333	0
G/N	75090	0.083333333	0
G/N	75154	0.083333333	0
G/N	76135	0.083333333	0
G/N	76641	0.083333333	0
G/N	79071	0.083333333	0
G/N	80201	0.083333333	0
G/N	80243	0.083333333	0
G/N	81515	0.083333333	0
G/N	85651	0.083333333	0
G/N	87172	0.166666667	0
G/N	88425	0.083333333	0
G/N	89534	0.083333333	0
G/N	90488	0.083333333	0.166666667
G/N	115893	0.166666667	0
G/N	117632	0.083333333	0
G/N	117683	0.083333333	0
G/N	126541	0	0.166666667
G/N/R	18835	0.083333333	0
G/N/T	9852	0.083333333	0
G/N/T	56303	0.166666667	0
G/N/T	56308	0.166666667	0
G/N/T	77945	0.083333333	0
G/N/T	83311	0.083333333	0
G/N/T	115916	0.166666667	0
G/N/T	117571	0.083333333	0
G/R	2122	0	0.333333333
G/R	2290	0	0.333333333
G/R	2321	0	0.333333333
G/R	2445	0	0.166666667
G/R	2561	0	0.166666667
G/R	17799	0	0.166666667
G/R	27253	0.083333333	0
G/R	33340	0	0.166666667
G/R	33351	0	0.166666667
G/R	33361	0	0.166666667
G/R	33374	0	0.166666667
G/R	33858	0.083333333	0
G/R	40997	0.083333333	0
G/R	44180	0.166666667	0.5
G/R	44318	0.25	0.5
G/R	44576	0.333333333	0.5
G/R	56618	0.083333333	0
G/R	58621	0.083333333	0.166666667
G/R	58626	0.083333333	0.166666667
G/R	58816	0.083333333	0
G/R	61402	0	0.166666667
G/R	61426	0	0.166666667
G/R	61460	0	0.166666667
G/R	61462	0	0.166666667
G/R	62323	0.083333333	0
G/R	69957	0.333333333	0.333333333
G/R	69983	0.25	0.333333333
G/R	69998	0.25	0.333333333
G/R	70013	0.333333333	0.166666667
G/R	71911	0.25	0.333333333
G/R	73660	0.416666667	0
G/R	81662	0.083333333	0
G/R	87109	0.083333333	0
G/R	116527	0.083333333	0
G/R	119030	0.083333333	0
G/R	119059	0	0.166666667
G/R	119093	0.083333333	0
G/R	120293	0.083333333	0
G/R	121189	0.083333333	0
G/R	127680	0.083333333	0
G/R	131965	0.083333333	0
G/R/S	71907	0.333333333	0.5
G/S	2610	0	0.166666667
G/S	33350	0	0.166666667
G/S	127066	0.083333333	0
G/T	16141	0.166666667	0
G/T	28143	0.083333333	0
G/T	31161	0.083333333	0
G/T	32459	0.083333333	0
G/T	36631	0.166666667	0
G/T	54034	0.083333333	0
G/T	63158	0.083333333	0
G/T	64669	0.083333333	0
G/T	64827	0.166666667	0
G/T	83792	0.083333333	0
G/T	88340	0.083333333	0
G/T	121199	0.083333333	0
K/N/T	40765	0.083333333	0
K/T	2366	0	0.333333333
K/T	2446	0	0.166666667
K/T	2503	0	0.333333333
K/T	2518	0	0.333333333
K/T	15550	0	0.166666667
K/T	25082	0.083333333	0
K/T	33120	0.333333333	0
K/T	33356	0	0.166666667
K/T	33359	0	0.166666667
K/T	46292	0	0.333333333
K/T	55563	0.166666667	0
K/T	61421	0	0.166666667
K/T	66023	0.083333333	0
K/T	68167	0.083333333	0
K/T	68585	0.083333333	0
K/T	71885	0	0.333333333
K/T	72015	0.083333333	0
K/T	73998	0.5	0
K/T	74021	0.5	0
K/T	80314	0.083333333	0
K/T	80957	0.416666667	0
K/T	119488	0.083333333	0
K/T/W	82645	0.083333333	0
N	64487	0.083333333	0
N	64515	0.083333333	0
N	64518	0.083333333	0
N	77898	0.083333333	0
N	115892	0.166666667	0
N	115910	0.083333333	0
N	115920	0.083333333	0
N	126551	0	0.166666667
N/T	11290	0.083333333	0
N/T	11510	0.083333333	0
N/T	13147	0.083333333	0
N/T	13267	0.083333333	0
N/T	13275	0.083333333	0
N/T	16529	0.083333333	0
N/T	18901	0.083333333	0
N/T	23584	0.083333333	0
N/T	23589	0.083333333	0
N/T	23652	0.083333333	0
N/T	23686	0.083333333	0
N/T	23694	0.083333333	0
N/T	23716	0.083333333	0
N/T	24885	0.083333333	0
N/T	25132	0.166666667	0
N/T	26536	0.083333333	0
N/T	26650	0.083333333	0
N/T	26651	0.083333333	0
N/T	26657	0.083333333	0
N/T	29102	0.083333333	0
N/T	30369	0.083333333	0
N/T	31679	0	0.166666667
N/T	31710	0.083333333	0.5
N/T	31807	0	0.166666667
N/T	31814	0	0.166666667
N/T	32646	0.083333333	0
N/T	32649	0.083333333	0
N/T	33601	0.083333333	0
N/T	36094	0.083333333	0
N/T	39960	0.083333333	0
N/T	43123	0.083333333	0
N/T	45755	0.083333333	0
N/T	50319	0.083333333	0
N/T	50448	0.083333333	0
N/T	50472	0.083333333	0
N/T	56289	0.083333333	0
N/T	56292	0.083333333	0
N/T	56312	0.083333333	0
N/T	56338	0.083333333	0
N/T	56346	0.083333333	0
N/T	57866	0.083333333	0
N/T	59806	0.083333333	0
N/T	59814	0.083333333	0
N/T	59864	0.083333333	0
N/T	62430	0.083333333	0
N/T	64194	0	0.166666667
N/T	64496	0.083333333	0
N/T	64516	0.083333333	0
N/T	66310	0.083333333	0
N/T	73017	0.083333333	0
N/T	75769	0.083333333	0
N/T	76786	0.083333333	0
N/T	79070	0.083333333	0
N/T	79130	0.083333333	0
N/T	82289	0.083333333	0
N/T	88404	0.083333333	0
N/T	88427	0.083333333	0
N/T	89887	0.083333333	0
N/T	90168	0.083333333	0
N/T	90511	0.083333333	0.166666667
N/T	115899	0.083333333	0
N/T	115900	0.166666667	0
N/T	115905	0.083333333	0
N/T	115914	0.083333333	0
N/T	115944	0.083333333	0
N/T	121680	0.083333333	0
N/T	121869	0.083333333	0
N/T	121880	0.083333333	0
N/T	123936	0.083333333	0
N/T	126499	0	0.166666667
N/T	126556	0	0.166666667
N/T	126558	0.25	0
N/T	129380	0.083333333	0
N/T	131913	0.083333333	0
N/T	134033	0.083333333	0
N/T/W	9775	0.083333333	0
N/T/W	131989	0.083333333	0
N/T/Y	43948	0.083333333	0.166666667
N/T/Y	49162	0.083333333	0
T	31025	0	0.166666667
T	36487	0.166666667	0
T	118580	0.083333333	0.166666667
T/-	121207	0.083333333	0
T/-	121213	0.083333333	0
T/W	2134	0	0.333333333
T/W	2511	0	0.333333333
T/W	2604	0	0.166666667
T/W	17719	0	0.166666667
T/W	31970	0.083333333	0
T/W	33248	0.083333333	0
T/W	49438	0	0.333333333
T/W	71889	0	0.5
T/W	132081	0.083333333	0
T/Y	2516	0	0.333333333
T/Y	40197	0.083333333	0
T/Y	41974	0.083333333	0
T/Y	44102	0.333333333	0.333333333
T/Y	44258	0.416666667	0.166666667
T/Y	44447	0.333333333	0.333333333
T/Y	57121	0.083333333	0
T/Y	61461	0	0.166666667
T/Y	69926	0.166666667	0.333333333
T/Y	71924	0.333333333	0.333333333
T/Y	71927	0.333333333	0.333333333
T/Y	72009	0.083333333	0
T/Y	73807	0.5	0
T/Y	73872	0.5	0
T/Y	73902	0.083333333	0
T/Y	74010	0.5	0
T/Y	75504	0.083333333	0
T/Y	76248	0.25	0
T/Y	84323	0.083333333	0
T/Y	89994	0	0.166666667
T/Y	131197	0.166666667	0
